# Supplementary material for: Primary cutaneous melanoma of the scalp: Patterns of clinical, histological and epidemiological characteristics in Brazil
Source: PLoS One. 2020 Oct 23;15(10):e0240864. doi: 10.1371/journal.pone.0240864 (PMC7584174; doi:10.1371/journal.pone.0240864)
Supplement: S1 Data — (XLSX) [file pone.0240864.s001.xlsx]

## Sheet: Data
ID	Year of diagnosis	Age	Gender	Morphology	Breslow thickness	Ulceration	Nevus	Perineural invasion	Miitosis	Topography
1	2012	66	0	3	6	1	0	0	1	1
2	2013	70	0	1	6	1	0	0	1	1
3	2008	64	0	1	9.4	0	0	0	1	1
4	2014	46	0	1	2.9	1	0	0	1	1
5	2012	50	0	1	5	1	0	0	1	1
6	2008	81	0	3	3.4	1	0	0	1	1
7	2014	44	1	6	6.75	1	0	0	1	1
8	2013	57	0	3	10.6	1	0	0	1	1
9	2010	64	1	3	6	1	0	0	1	1
10	2013	68	0	1	2.6	1	0	0	1	3
11	2015	73	1	1	3.6	1	0	0	1	2
12	2014	36	0	1	4.2	0	0	0	1	1
13	2013	48	1	3	19	1	0	0	1	1
14	2016	38	1	6	3	0	0	0	1	1
15	2014	91	0	1	0.9	1	0	0	1	1
16	2012	78	0	3	6.4	1	0	0	1	1
17	2013	64	0	3	2.5	1	0	0	1	1
18	2013	80	0	6	8.8	0	0	0	1	2
19	2014	80	0	6	8.8	0	0	0	1	2
20	2012	75	1	3	9.2	1			1	2
21	2011	82	0	1	2.3	1	0	0	1	1
22	2008	84	1	3	3.5				1	1
23	2012	47	0	1	3.8	1	0	0	1	1
24	2014	64	0	6	12				1	2
25	2010	72	0	1	1.55	1	1	0	1	1
26	2014	39	1	1	6.6	0	1	0	1	1
27	2013	46	0	3	4.3	1	0	0	1	1
28	2014	43	1	6	3	1	0	0	1	1
29	2014	21	1	1	5	1	0	0	1	1
30	2015	23	0	3	12	1	0	0	1	1
31	2013	71	1	1	3.05	1	0	0	1	1
32	2010	77	1	3	5	1	0	0	1	1
33	2011	49	0	1	2	1	0	0	1	1
34	2012	46	1	1	2.7	1	1	0	1	1
35	2012	76	0	3	8	1	0	0	1	3
36	2008	55	0	3	12.5	1	0	0	1	2
37	2011	79	0	6	6.3	0	0	0	1	2
38	2014	61	0	1	2.2	1	0	0	1	1
39	2014	51	1	1	17	1	0	0	1	1
40	2012	77	0	3	2.93	1	0	0	1	1
41	2015	62	0	3	4.7	1	0	0	1	1
42	2012	34	1	3	9	1		0	1	1
43	2010	76	0	3	15	1	0	0	1	1
44	2015	45	0	1	4	1	0	0	1	1
45	2010	51	0	3	4.6	1	0	0	1	2
46	2008	76	1	3	6.4	1	0	0	1	1
47	2010	27	0	3	9.5	1	0	0	1	1
48	2017	65	0	6	7.5	1	0	0	1	1
49	2015	57	1	6	10	0	0	0	1	2
50	2008	68	0	6	11	1	0	0	1	2
51	2009	49	0	1	2.5	0	0	0	1	1
52	2008	56	0	3	2.1	0	0	0	1	1
53	2013	90	1	1	1	1	0	0	1	1
54	2011	81	0	1	1	1	0	0	1	1
55	2017	39	0	1	2.3	0	0	0	1	1
56	2016	66	0	1	2.4	0	0	0	1	2
57	2014	67	1	1	3.86	0	0	0	1	2
58	2015	54	1	1	4.9	1	0	0	1	1
59	2015	63	0	1	7.2	1	1	0	1	1
60	2012	54	0	1	14	1	1	0	1	2
61	2008	63	1	3	3	1	1	0	1	1
62	2012	36	1	3	3.3	1	0	0	1	1
63	2010	75	1	3	5.5	1	0	0	1	1
64	2008	72	0	6	10	1	0	0	1	1
65	2013	58	0	1	1.65	1	1	0	1	1
66	2012	71	0	1	1.9	1	0	0	1	1
67	2012	40	1	1	6	1	0	0	1	1
68	2016	76	1	1	11	1	0	0	1	1
69	2011	64	0	3	6.3	1	0	0	1	1
70	2010	51	1	3	10	1	0	0	1	1
71	2009	69	0	6	4.4	1	0	0	1	1
72	2016	86	1	6	9.6	0	0	1	1	2
73	2015	46	0	1	2.13	1	0	0	1	1
74	2009	56	0	1	3.2				1	1
75	2009	68	1	3	4	0	0	0	1	1
76	2009	62	1	3	6	1	0	0	1	1
77	2011	59	0	3	9	1	0	0	1	2
78	2008	69	1	6	1.65	0	0	0	1	1
79	2011	37	1	1	1.2	0	0	0	1	1
80	2014	51	0	1	4.2	1	0	0	1	1
81	2013	45	1	1	4.7	1	0	0	1	1
82	2009	33	0	3	5.7	1	0	0	1	1
83	2013	60	1	3	6.2	0	0	0	1	3
84	2010	85	1	3	11	1	0	0	1	1
85	2016	59	0	1	1.9	0	1	0	1	1
86	2011	38	0	1	2.1	1	0	0	1	1
87	2016	29	0	1	2.33	0	0	0	1	1
88	2015	33	0	1	3.23	1	0	0	1	1
89	2016	77	0	1	4.8	1	0	0	1	1
90	2014	47	0	1	8	1	0	0	1	1
91	2011	66	1	3	3.73	1	0	0	1	1
92	2010	74	1	6	7	1	0	0	1	2
93	2012	58	0	1	1.78	0	0	0	1	1
94	2014	36	0	1	2.15	0	0	0	1	1
95	2010	28	0	1	8.8	1	0	0	1	1
96	2013	81	0	1	24	1	0	0	1	1
97	2011	73	1	3	2.4	0	0	0	1	1
98	2015	69	0	3	2.7	0	0	0	1	1
99	2009	85	0	3	4	1	1	1	1	1
100	2017	46	0	3	10	1	0	0	1	2
101	2013	36	1	6	3.4	0	0	0	1	2
102	2011	81	1		4.2	1	0	0	1	1
103	2012	53	0	1	1	0	0	0	1	1
104	2008	43	1	1	2.2	1	0	0	1	1
105	2016	35	1	1	2.5	1	0	0	1	1
106	2010	58	0	1	4.5	0	0	0	1	1
107	2013	57	0	1	6	0	0	0	1	1
108	2010	36	0	3	4				1	1
109	2009	38	1	3	4.7	0	0	0	1	1
110	2011	69	0	3	7.4	1	0	1	1	1
111	2015	82	0	5	2.12	0	0	0	1	1
112	2010	59	0	1	1.2	0	0	0	1	1
113	2015	65	0	1	1.9	0	0	0	1	1
114	2010	73	1	1	2.5	0	0	0	1	2
115	2011	58	1	1	2.55	0	0	0	1	1
116	2013	85	1	1	2.9	1	0	0	1	3
117	2011	63	1	1	3.2	0	0	0	1	1
118	2012	36	0	1	4.5	0	0	0	1	1
119	2008	48	0	1	4.5	1	1	0	1	1
120	2017	65	1	2	6.8	0	0	0	1	2
121	2015	76	0	3					1	2
122	2012	48	1	3	3.6	1	0	0	1	1
123	2009	63	0	3	4.3	0	0	1	1	1
124	2009	47	0	3	4.5	1	1	0	1	1
125	2011	85	1	3	7	1	0	0	1	1
126	2009	55	0	3	7.6	1	0	0	1	1
127	2011	89	1	3	9	1	0	0	1	1
128	2013	58	1	3	24	1	0	0	1	1
129	2015	57	0	6				0	1	2
130	2013	34	0	6	3	1	0	0	1	1
131	2008	60	1	1	0.7	0	0	0	1	1
132	2008	52	0	1	1.2	0	0	0	1	1
133	2009	64	0	1	1.9	0	0	0	1	1
134	2008	50	1	1	2.8	0	0	0	1	1
135	2016	44	1	1	4	1	0	0	1	1
136	2015	79	1	1	5.6	1	0	0	1	1
137	2012	55	0	3	2.5	0	0	0	1	1
138	2014	72	0	3	3.3	0	0	0	1	3
139	2015	74	0	3	6	1	0	0	1	1
140	2011	67	1	6	1.6	0	0	0	1	1
141	2013	88	0	6	3.7	0	0	0	1	3
142	2011	34	1	6	5	0	0	0	1	1
143	2013	52	0	6	8.6	0	0	0	1	1
144	2012	54	1	1	1.78	1	0	0	1	1
145	2012	83	1	1	1.9	0	0	0	1	1
146	2008	66	1	1	2	0	0	0	1	1
147	2014	38	0	1	3.2	0	0	0	1	1
148	2011	57	1	1	4.5	0	0	0	1	1
149	2013	81	0	1	5.5	0	0	1	1	2
150	2015	46	0	1	5.7	0	0	0	1	2
151	2016	75	0	1	12	0	0	1	1	1
152	2011	46	1	3	2.1	0	0	0	1	1
153	2010	39	1	3	3	1	0	0	1	1
154	2008	61	1	3	3				1	1
155	2008	81	0	3	3.2				1	1
156	2009	68	0	3	4	1	0	0	1	2
157	2013	48	1	3	5	1	0	0	1	1
158	2015	80	1	3	5	1	0	0	1	1
159	2008	39	1	3	5	1			1	1
160	2011	40	0	3	7.7	1	0	0	1	1
161	2009	52	1	3	9	1	0	0	1	1
162	2008	64	1	3	11	1		0	1	1
163	2010	79	1	3	12.5	1	0	0	1	1
164	2014	32	0	3	13	0	0	0	1	2
165	2011	73	0	4					1	2
166	2008	48	0	5	1.4	0	1	0	1	1
167	2013	40	1	6	3	0	0	0	1	1
168	2011	61	0	6	3	1	0	0	1	1
169	2011	54	0	6	3.7	0	0	0	1	3
170	2014	45	0	1	0.83	0	1	0	1	1
171	2015	73	1	1	0.9	1	0	0	1	1
172	2012	67	1	1	2.2	1	0	0	1	1
173	2016	45	0	1	2.4	1	1	0	1	1
174	2013	65	1	1	2.8	0	0	0	1	1
175	2013	29	0	1	2.85	0		0	1	1
176	2008	75	0	1	3.6		0	0	1	1
177	2008	60	0	1	4.8	1	0	0	1	1
178	2012	69	0	1	5.3	1	0	0	1	1
179	2017	57	0	1	6.75	1	0	0	1	3
180	2012	78	0	1	6.8	1	0	0	1	2
181	2017	65	1	1	8.5	1	0	0	1	1
182	2009	22	0	3	4.3	1	0	0	1	1
183	2010	28	0	3	11	0	0	1	1	1
184	2012	65	0	6	2.5	1	0	0	1	1
185	2011	77	0	6	3.4	1	0	0	1	1
186	2012	65	0	6	12	0	0	0	1	1
187	2010	72	1	1	1.2	0	0	1	1	3
188	2008	48	1	1	1.26	0	0	0	1	1
189	2015	51	0	1	1.58	0	0	0	1	1
190	2012	74	1	1	1.6	0	0	0	1	1
191	2013	42	1	1	1.64	0	0	0	1	1
192	2010	27	0	1	1.7	0	0	0	1	1
193	2012	50	1	1	1.9	1	0	0	1	1
194	2009	48	0	1	2	1			1	1
195	2013	54	0	1	2.1	0	0	0	1	1
196	2012	68	0	1	2.2	0	0	0	1	3
197	2009	56	1	1	2.5	1	0	0	1	1
198	2011	30	1	1	3.26	0	0	0	1	1
199	2009	75	1	1	7.1	1	0	0	1	1
200	2013	80	1	1	10	0	0	0	1	1
201	2016	33	0	1	10	1	0	0	1	1
202	2015	86	1	3	3.5	0	0	0	1	1
203	2013	84	0	3	7.35	0	0	0	1	1
204	2008	53	0	5	0.9	0	0	0	1	1
205	2017	68	0	6	3	0	0	0	1	3
206	2009	22	1		0.21	1			1	1
207	2009	55	1		1.4	0	1	0	1	1
208	2009	59	1	1	0.25				1	1
209	2012	40	1	1	0.9	0	0	0	1	1
210	2012	50	1	1	0.93	0	0	0	1	2
211	2009	90	1	1	1.1	0	1	0	1	3
212	2010	31	1	1	1.15	0	1	0	1	1
213	2013	30	0	1	1.2	0	1	0	1	1
214	2011	52	0	1	1.55	0	0	0	1	1
215	2014	38	1	1	1.55	0	1	0	1	1
216	2012	89	1	1	1.7	0	0	0	1	1
217	2008	50	0	1	1.8	0	0	0	1	1
218	2010	41	1	1	1.85	0	0	0	1	1
219	2015	73	1	1	1.89	1	0	0	1	1
220	2014	37	1	1	2.15	0	0	0	1	1
221	2016	73	1	1	2.22	1	0	0	1	1
222	2012	28	1	1	2.3	0	0	0	1	3
223	2011	61	0	1	2.4	0	1	0	1	2
224	2008	48	1	1	2.5	0	0	0	1	1
225	2009	35	0	1	2.5	0	0	0	1	3
226	2010	33	1	1	2.6	1	0	0	1	1
227	2012	53	0	1	2.78	1	1	0	1	1
228	2011	76	1	1	2.9	1	0	0	1	1
229	2016	67	1	1	3	0	0	0	1	1
230	2012	53	1	1	3.4	1			1	1
231	2011	37	1	1	3.84	0	0	0	1	1
232	2015	30	0	2	0	0	0	0	1	1
233	2012	57	0	3	1.9	0	0	0	1	1
234	2013	51	0	3	2.95	1	0	0	1	1
235	2008	65	0	3	3.1	1	0	0	1	1
236	2008	58	0	3	3.2	1	0	0	1	1
237	2011	56	1	3	3.5	0	0	0	1	1
238	2008	72	1	3	6	1	0	0	1	1
239	2010	52	0	3	7.7	1	0	0	1	2
240	2015	6	1	5	7	1	0	0	1	1
241	2014	36	1	6	2.1	0	0	0	1	1
242	2015	73	1	6	2.25	0	0	0	1	1
243	2015	47	1	6	2.3	0	0	0	1	1
244	2011	29	1	6	5	1	0	0	1	1
245	2016	81	0	6	6	0	0	1	1	3
246	2009	47	1		0.59				1	1
247	2014	74	1		2.5	1			1	1
248	2008	61	0		2.6				1	1
249	2010	43	1	1	0.51	0	0	0	1	1
250	2012	52	0	1	0.7	0	0	0	1	1
251	2012	70	0	1	0.8	0	1	0	1	1
252	2012	45	0	1	0.8		1		1	1
253	2009	48	1	1	0.85	1	0	0	1	1
254	2013	48	0	1	1.2	0	0	0	1	1
255	2011	47	1	1	1.3	0	0	0	1	1
256	2015	73	1	1	1.4	0	0	0	1	1
257	2010	43	0	1	1.6				1	3
258	2010	51	1	1	1.7	0	0	0	1	1
259	2011	79	0	1	1.81	1	0	0	1	1
260	2017	40	0	1	1.9	0	0	0	1	1
261	2014	84	0	1	1.9	0	0	0	1	1
262	2014	47	0	1	2.3	0	1	0	1	1
263	2010	80	0	1	2.62	1	0	0	1	1
264	2017	42	1	1	2.9	0	0	0	1	1
265	2010	65	0	1	3.3	1	0	0	1	1
266	2015	77	0	1	4.6	0	0	0	1	1
267	2009	81	0	1	9	1	0	0	1	1
268	2016	48	0	1	17	1	0	0	1	1
269	2016	62	0	3	1.4	1	0	0	1	1
270	2009	51	0	3	2	1	1	0	1	3
271	2008	79	1	3	2.2				1	1
272	2009	41	0	3	2.4	1	0	0	1	1
273	2014	71	0	3	4.1	0	0	0	1	1
274	2009	43	0	3	5	1	0	0	1	1
275	2013	41	0	3	10	0	0	0	1	1
276	2014	29	0	6	5	0	0	0	1	1
277	2012	72	1	6	7	1	0	0	1	1
278	2018	66	0	6	9	0	0	1	1	2
279	2008	70	1		2.8	0	0	0	1	3
280	2009	25	1		5				1	1
281	2010	47	0	1	0.51	0	0	0	1	1
282	2009	47	1	1	0.8	0	0	0	1	1
283	2015	24	0	1	1	1	0	0	1	1
284	2010	61	1	1	1.2	0	1	0	1	1
285	#NULL!	69	1	1	1.3	0	0	0	1	1
286	2015	47	0	1	1.35	0	0	0	1	1
287	2008	36	1	1	1.45	0	1	0	1	1
288	2014	53	1	1	1.7	0	0	0	1	1
289	2008	52	0	1	1.8	0	0	0	1	2
290	2009	78	1	1	1.9	0	0	0	1	3
291	2010	31	0	1	1.92	0	0	0	1	1
292	2015	66	1	1	1.98	0	0	0	1	1
293	2009	71	0	1	2	0		0	1	2
294	2012	50	0	1	2.1	0	0	0	1	1
295	2014	58	0	1	2.1	0	0	0	1	1
296	2016	71	0	1	2.1	0	0	0	1	1
297	2016	51	0	1	2.15	0	0	0	1	1
298	2013	87	0	1	2.2	1	0	0	1	1
299	2010	97	1	1	2.25	0	0	0	1	1
300	2014	53	0	1	2.3	0	0	0	1	1
301	2013	48	1	1	2.3	1	0	0	1	1
302	2010	63	0	1	2.3	1	1	0	1	2
303	2008	61	0	1	2.3				1	1
304	2008	83	1	1	2.35	1	1	0	1	1
305	2012	59	0	1	2.4	0	0	0	1	1
306	2008	54	0	1	2.7	0	0	0	1	1
307	2008	63	0	1	2.75	0	0	0	1	1
308	2011	50	1	1	2.77	1	0	0	1	1
309	2008	50	0	1	3.65	1	0	0	1	2
310	2012	63	0	1	3.7	0	1	0	1	1
311	2012	45	1	1	4.2	1	1	0	1	2
312	2014	94	0	1	5	1	0	0	1	1
313	2015	83	1	1	6.2	1	0	0	1	3
314	2014	56	0	1	17	0	0	0	1	1
315	2008	50	0	3	1.7	0	0	0	1	1
316	2009	39	0	3	2.1				1	1
317	2016	65	0	3	2.3	0	0	0	1	1
318	2008	88	1	3	2.3	1	0		1	3
319	2014	60	0	3	3	0	0	0	1	1
320	2011	36	0	3	3	1	0	0	1	1
321	2010	74	0	3	3.75	1	0	0	1	3
322	2014	49	1	3	3.8				1	1
323	2009	86	0	3	4	0	0	0	1	2
324	2013	76	0	3	5	1	0	0	1	1
325	2016	72	0	3	5.1	0	0	0	1	2
326	2015	34	1	5	1.95	0	0	0	1	3
327	2008	69	1	5	5.3	0	0	0	1	1
328	2008	69	1	5	5.3	0	0	0	1	1
329	2008	68	1	6		1	0	0	1	1
330	2013	87	1	6	2	1	0	0	1	3
331	2016	47	1	6	26	1	0	0	1	1
332	2009	53	0		1.26	0	0	0	1	1
333	2013	36	0	1	0.42	0	0	0	1	3
334	2013	58	1	1	0.8	0	0	0	1	1
335	2009	77	1	1	0.8	0	0	0	1	1
336	2017	57	1	1	0.8	0	1	0	1	1
337	2012	40	1	1	0.82	0	1	0	1	1
338	2010	68	1	1	0.9	0	0	0	1	1
339	2012	40	1	1	0.93	0	0	0	1	1
340	2013	57	0	1	0.95	0	0	0	1	1
341	2010	53	1	1	1	0	0	0	1	1
342	2008	54	1	1	1	0	0	0	1	1
343	2016	59	0	1	1	0	0	0	1	2
344	2016	60	1	1	1	0	1	0	1	1
345	2017	49	1	1	1.05	0	0	0	1	1
346	2013	48	0	1	1.1	0	0	0	1	1
347	2010	50	1	1	1.2	0	0	0	1	3
348	2013	56	1	1	1.2	0	0	0	1	1
349	2013	56	1	1	1.2	0	0	0	1	1
350	2010	66	1	1	1.2	0	1	0	1	1
351	2015	34	1	1	1.3	0	1	0	1	1
352	2008	72	1	1	1.3	0	1	0	1	1
353	2014	45	0	1	1.4	0	0	0	1	1
354	2014	45	0	1	1.4	0	0	0	1	1
355	2011	49	1	1	1.4	1	0	0	1	1
356	2009	68	0	1	1.5	0	0	0	1	2
357	2011	33	0	1	1.5	1	0	0	1	1
358	2017	60	0	1	1.6	0	1	0	1	1
359	2013	41	1	1	1.7	0	0	0	1	1
360	2012	51	0	1	1.75	0	0	0	1	1
361	2012	49	0	1	1.8	0	0	0	1	1
362	2011	73	1	1	1.8	0	1	0	1	1
363	2013	57	1	1	2	0	0	0	1	1
364	2013	75	0	1	2.05	0	0	0	1	1
365	2010	45	1	1	2.1	0	0	0	1	1
366	2009	62	1	1	2.1	0	0	0	1	1
367	2015	83	0	1	2.3	1	0	0	1	1
368	2009	72	0	1	2.4	0	0	0	1	1
369	2014	55	1	1	2.4	1	0	0	1	1
370	2012	77	0	1	2.5	0	1	0	1	1
371	2015	36	0	1	2.7	0	0	0	1	1
372	2011	69	0	1	2.8	1	0	0	1	1
373	2016	38	0	1	3.9	0	0	0	1	1
374	2016	51	1	1	4.24	1	0	1	1	1
375	2011	82	0	1	4.4	1	0	0	1	1
376	2012	47	0	1	4.8	0	0	1	1	1
377	2009	52	0	1	5	0	0	0	1	1
378	2010	78	1	1	7.4	0	0	0	1	2
379	2017	79	0	1	26	0	1	0	1	1
380	2012	66	0	3	1.05	0	1	0	1	1
381	2009	9	0	3	1.55	0	1	0	1	2
382	2012	67	1	3	2.5	0	0	0	1	1
383	2017	84	0	3	3.26	0	0	0	1	3
384	2008	52	0	3	3.3	0	0	0	1	1
385	2016	69	0	3	4.2	0	0	0	1	1
386	2012	64	0	3	4.5	0	0	0	1	1
387	2010	53	0	3	4.5	1	0	0	1	1
388	2013	33	1	3	4.75	0	1	0	1	2
389	2010	38	1	3	7.8	1	0	0	1	1
390	2015	56	0	3	8		0	0	1	1
391	2014	51	0	5	1.2	0	0	0	1	1
392	2013	58	0	6	1.7	0	0	0	1	2
393	2015	73	1	6	3.1	0	0	0	1	3
394	2008	67	1		1.3	0	0	0	1	1
395	2013	84	1		3.4	1			1	3
396	2015	55	0	1	0.35	0	0	0	1	1
397	2012	67	0	1	0.47	0	0	0	1	1
398	2013	63	1	1	0.52	0	0	0	1	1
399	2011	70	1	1	0.62	0	0	0	1	1
400	2016	52	0	1	0.66	0	0	0	1	1
401	2010	70	0	1	0.7	0	0	0	1	1
402	2013	30	1	1	0.7	0	1	0	1	2
403	2008	59	0	1	0.72	0	0	0	1	1
404	2010	42	0	1	0.75	0	0	0	1	1
405	2016	40	1	1	0.77	0	0	0	1	1
406	2011	47	1	1	0.79	0	1	0	1	1
407	2010	32	1	1	0.8	0	0	0	1	1
408	2015	57	1	1	0.8	0	0	0	1	1
409	2009	66	0	1	0.8	0	0	0	1	1
410	2015	38	1	1	0.8	0	1	0	1	1
411	2009	55	0	1	0.82	0	0	0	1	1
412	2011	28	0	1	0.95	0	0	0	1	1
413	2015	59	0	1	0.98	1	0	0	1	1
414	2009	35	0	1	1	0	0	0	1	1
415	2009	48	0	1	1	0	0	0	1	1
416	2014	33	1	1	1.02	0	0	0	1	1
417	2016	33	1	1	1.05	0	0	0	1	1
418	2012	31	1	1	1.1	0	0	0	1	1
419	2012	57	1	1	1.1	0	0	0	1	1
420	2016	59	1	1	1.1	0	0	0	1	1
421	2010	43	0	1	1.12	0	0	0	1	1
422	2009	39	0	1	1.12	0	1	0	1	1
423	2014	64	0	1	1.14	0	0	0	1	1
424	2011	64	0	1	1.17	0	1	0	1	1
425	2014	82	1	1	1.2	0	0	0	1	1
426	2014	30	1	1	1.2	1	0	0	1	1
427	2009	42	0	1	1.2	0	1	0	1	1
428	2011	44	0	1	1.25	0	0	0	1	1
429	2010	33	1	1	1.3	0	0	0	1	1
430	2010	39	1	1	1.3	0	0	0	1	1
431	2015	74	0	1	1.3	0	1	0	1	1
432	2013	79	1	1	1.4	0	0	0	1	1
433	2014	45	0	1	1.4	0	0	0	1	1
434	2009	81	1	1	1.44	0	0	0	1	1
435	2011	49	1	1	1.45	0	0	0	1	1
436	2010	68	1	1	1.49	0	0	0	1	1
437	2014	57	0	1	1.5	0	0	0	1	1
438	2009	52	0	1	1.5				1	1
439	2012	42	1	1	1.53	0	0	0	1	1
440	2008	53	0	1	1.58	1	0	0	1	1
441	2017	66	0	1	1.6	1	0	0	1	3
442	2015	68	1	1	1.62	0	0	0	1	1
443	2009	67	0	1	1.7	0	0	0	1	1
444	2011	32	1	1	1.8	0	0	0	1	1
445	2014	84	0	1	1.8	0	0	0	1	2
446	2012	53	1	1	1.8	1	0	0	1	1
447	2012	43	1	1	1.85	0	1	0	1	1
448	2012	33	0	1	1.9	0	1	0	1	1
449	2016	43	0	1	1.9	0	1	0	1	1
450	2011	63	1	1	2	1	0	0	1	1
451	2010	50	1	1	2.2	0	0	0	1	1
452	2013	75	0	1	2.2	0	0	0	1	2
453	2014	53	0	1	2.3	0	0	0	1	1
454	2015	58	0	1	2.3	0	0	0	1	2
455	2009	64	1	1	2.6	0	0	0	1	1
456	2009	25	1	1	2.75	0	0	0	1	1
457	2012	67	0	1	2.9	1	0	1	1	1
458	2008	46	0	1	3	0	0	0	1	2
459	2014	49	0	1	3	0	0	0	1	1
460	2011	56	1	1	3.15	1	0	0	1	1
461	2013	52	0	1	3.25	0	0	0	1	1
462	2012	29	0	1	3.3	0	1	0	1	2
463	2012	69	0	1	3.7	0	0	0	1	1
464	2016	74	0	1	3.71	0	0	0	1	1
465	2016	41	1	1	5	1	0	0	1	1
466	2011	84	1	1	8.6	1	0	0	1	1
467	2013	61	0	2	0.8	0	0	0	1	2
468	2013	35	1	3	1.2	0	0	0	1	1
469	2010	72	1	3	2	0	1	0	1	1
470	2015	45	1	3	2.15	0	1	0	1	1
471	2014	32	0	3	2.6	0	0	0	1	1
472	2015	64	0	3	3.2	0	0	0	1	2
473	2013	86	1	3	6.5	0	0	0	1	1
474	2011	32	0	3	8.1			0	1	1
475	2014	32	1	3	14	1	0	0	1	1
476	2015	76	0	4	5	1	0	0	1	2
477	2015	27	0	5	1.25	0	0	0	1	1
478	2009	51	0	5	1.68	0	0	0	1	1
479	2014	26	1	5	1.75	1	0	0	1	1
480	2016	28	0	5	2.1	0	1	0	1	1
481	2015	29	0	5	4	0	0	0	1	1
482	2011	52	0	6		1	0	0	1	1
483	2010	64	1	6	1.2	0	0	1	1	2
484	2013	66	0	6	1.3	1	0	0	1	1
485	2013	69	0	6	1.3	1	0	0	1	1
486	2014	57	0	6	2.3	0	0	0	1	1
487	2014	35	1	6	3	0	0	0	1	1
488	2012	28	1		0.3	0			1	1
489	2009	31	1		0.3				1	1
490	2013	39	0		1.9	1			1	1
491	2008	74	1	1		0	0	0	1	1
492	2010	66	0	1	0	0	0	0	1	3
493	2015	39	1	1	0.4	0	0	0	1	1
494	2010	38	0	1	0.4	0	0	0	1	1
495	2010	53	0	1	0.42	0	0	0	1	3
496	2014	33	1	1	0.42		1		1	1
497	2008	27	0	1	0.46	0	0	0	1	1
498	2014	37	0	1	0.48	0	0	0	1	1
499	2011	33	1	1	0.5	0	0	0	1	1
500	2010	54	1	1	0.5	0	0	0	1	1
501	2008	44	0	1	0.5	0	0	0	1	1
502	2016	51	1	1	0.57	0	0	0	1	1
503	2016	25	1	1	0.57	0	1	0	1	1
504	2014	48	1	1	0.57	0	1	0	1	1
505	2015	35	1	1	0.6	0	0	0	1	1
506	2017	42	0	1	0.6	0	1	0	1	1
507	2009	47	0	1	0.6	0		0	1	1
508	2012	59	0	1	0.61	0	0	0	1	1
509	2010	37	0	1	0.61	0	1	0	1	1
510	2011	50	1	1	0.65	0	0	0	1	1
511	2015	62	1	1	0.65	0	0	0	1	1
512	2008	43	1	1	0.7	0	0	0	1	1
513	2008	33	0	1	0.7	0	0	0	1	1
514	2016	61	0	1	0.7	0	0	0	1	1
515	2017	57	1	1	0.7	0	1	0	1	1
516	2014	36	0	1	0.7	0	1	0	1	1
517	2015	55	0	1	0.72	0	0	0	1	1
518	2011	30	1	1	0.75	0	0	0	1	1
519	2017	41	1	1	0.75	0	0	0	1	3
520	2014	65	1	1	0.75	0	0	0	1	1
521	2015	32	0	1	0.78	0	0	0	1	1
522	2013	53	1	1	0.8	0	0	0	1	1
523	2014	43	0	1	0.8	0	0	0	1	1
524	2011	65	0	1	0.81	0	1	0	1	1
525	2014	81	1	1	0.82	0	0	0	1	1
526	2016	67	0	1	0.82	0	0	0	1	1
527	2015	33	1	1	0.83	0	0	0	1	1
528	2011	48	0	1	0.83	0	1	0	1	1
529	2013	53	0	1	0.85	0	0	0	1	1
530	2017	36	1	1	0.85	0	1	0	1	1
531	2008	47	0	1	0.85	0	1	0	1	1
532	2013	60	0	1	0.89	0	1	0	1	1
533	2011	53	1	1	0.9	0	0	0	1	1
534	2009	25	0	1	0.9	0	0	0	1	1
535	2016	55	0	1	0.9	0	0	0	1	1
536	2012	68	0	1	0.9	0	0	0	1	1
537	2012	76	0	1	0.9	0	0	0	1	1
538	2012	47	1	1	0.9	0	1	0	1	1
539	2017	61	1	1	0.9			0	1	1
540	2010	52	1	1	0.92	0	0	0	1	1
541	2009	40	0	1	0.92	0	0	0	1	1
542	2017	40	1	1	0.93	1	0	0	1	1
543	2015	61	0	1	0.95	0	0	0	1	1
544	2010	42	1	1	0.97	0	0	0	1	1
545	2011	50	1	1	0.98	1	1	0	1	1
546	2014	67	1	1	1	0	0	0	1	1
547	2013	32	0	1	1	0	0	0	1	3
548	2008	67	0	1	1	0	0	0	1	3
549	2015	67	0	1	1	0	0	0	1	3
550	2008	76	0	1	1	1	0	0	1	1
551	2016	36	1	1	1	0	1	0	1	1
552	2010	38	0	1	1.05	0	0	0	1	1
553	2015	37	1	1	1.09	0	1	0	1	2
554	2013	40	1	1	1.1	0	0	0	1	1
555	2016	41	1	1	1.1	0	0	0	1	1
556	2015	55	1	1	1.1	0	0	0	1	1
557	2010	75	0	1	1.1	0	0	0	1	1
558	2014	44	1	1	1.1	1	1	0	1	1
559	2017	54	0	1	1.1	0	0	1	1	1
560	2011	47	1	1	1.1				1	3
561	2009	72	0	1	1.12	0	0	0	1	3
562	2010	74	0	1	1.12	1	1	0	1	1
563	2012	44	0	1	1.15	0	0	0	1	2
564	2015	53	1	1	1.18	0	0	0	1	1
565	2010	25	1	1	1.2	0	0	0	1	1
566	2014	41	1	1	1.2	0	0	0	1	1
567	2014	46	1	1	1.2	0	0	0	1	1
568	2013	64	0	1	1.2	0	0	0	1	1
569	2014	45	0	1	1.23	0	0	0	1	1
570	2016	45	1	1	1.25	0	0	0	1	1
571	2013	48	1	1	1.3	0	0	0	1	1
572	2016	40	0	1	1.3	0	0	0	1	1
573	2013	67	0	1	1.3	0	0	0	1	2
574	2013	82	0	1	1.3	0	0	0	1	3
575	2014	82	0	1	1.3	0	0	0	1	2
576	2010	83	1	1	1.3	1	0	0	1	1
577	2011	54	1	1	1.3	0	1	0	1	1
578	2011	38	1	1	1.36	1	0	0	1	1
579	2010	36	1	1	1.4	0	0	0	1	3
580	2014	89	0	1	1.4				1	1
581	2009	30	0	1	1.5	0	0	0	1	1
582	2011	48	0	1	1.5	0	0	0	1	1
583	2012	52	1	1	1.6	0	0	0	1	1
584	2009	61	0	1	1.6	0	0	0	1	2
585	2008	84	0	1	1.6	0	1	0	1	1
586	2009	40	0	1	1.7	0	0	0	1	1
587	2011	21	1	1	1.7	1	0	0	1	1
588	2013	56	0	1	1.8	0	0	0	1	1
589	2015	69	0	1	1.8	0	0	0	1	1
590	2010	76	0	1	2	0	0	0	1	3
591	2011	41	1	1	2.1	0	0	0	1	1
592	2016	53	0	1	2.1	0	0	0	1	1
593	2016	53	0	1	2.1	0	0	0	1	1
594	2010	77	1	1	2.2	0	0	0	1	1
595	2011	80	1	1	2.45	0	0	0	1	3
596	2017	58	1	1	2.5	0	0	1	1	1
597	2013	75	1	1	2.7	0	0	0	1	1
598	2016	51	1	1	2.75	1	0	0	1	1
599	2014	55	0	1	2.9	1	0	0	1	1
600	2014	51	0	1	2.9	0	1	0	1	1
601	2015	83	0	1	3.5	0	0	0	1	1
602	2012	53	0	1	3.5	1	0	0	1	2
603	2016	50	0	1	20	0	0	0	1	1
604	2014	68	1	2	0.9	0	0	0	1	1
605	2016	56	0	3	0.4	1	0	0	1	1
606	2008	47	0	3	0.8	0	0	0	1	1
607	2008	70	1	3	1.25	1	0	0	1	1
608	2014	68	0	3	1.3	1	0	0	1	2
609	2010	73	0	3	1.7	0	0	0	1	2
610	2015	67	0	3	1.7	1	0	0	1	1
611	2015	48	0	3	2.2	0	0	0	1	1
612	2011	85	1	3	2.2	1	0	0	1	1
613	2008	50	0	3	2.5	1	1	0	1	2
614	2008	74	1	3	2.83	0	0	0	1	1
615	2009	69	0	3	3				1	1
616	2015	52	1	3	3.7	0	0	0	1	1
617	2014	40	1	3	14	1	0	0	1	2
618	2010	56	0	3	14	1	0	0	1	1
619	2013	88	0	4	1.98	1	0	0	1	2
620	2011	86	0	4	6.05	0	0	1	1	2
621	2014	30	1	5	0.92	0	1	0	1	1
622	2015	34	1	5	1.15	0	0	0	1	1
623	2015	63	0	6	1.05	0	1	0	1	1
624	2016	81	1	6	1.24	0	0	0	1	2
625	2014	56	1	6	1.8	1	0	0	1	1
626	2015	62	0	6	2.6	0	0	0	1	1
627	2008	34	1	6	3.5	1		0	1	1
628	2009	29	0	6	4.3	0	0	0	1	1
629	2015	58	0	6	6.4				1	1
630	2008	95	0	6	7	0	0	0	1	2
631	2013	60	0		0	0	0	0	1	1
632	2009	52	1		0.5	0	0	0	1	1
633	2010	33	1		1.6				1	1
634	2013	63	0		2	0			1	1
635	2011	61	1		4.5	0			1	3
636	2009	67	0	1	0.1	0	0	0	1	3
637	2014	67	0	1	0.14	0	0	0	1	1
638	2012	83	1	1	0.17	0	0	0	1	3
639	2008	46	0	1	0.2	0	0	0	1	1
640	2011	79	1	1	0.22	0	0	0	1	1
641	2013	43	0	1	0.22	0	1	0	1	3
642	2008	52	0	1	0.25	0	0	0	1	1
643	2017	68	0	1	0.25	0	1	0	1	3
644	2011	36	1	1	0.3	0	0	0	1	1
645	2015	51	0	1	0.3	0	0	0	1	3
646	2011	41	1	1	0.3	1	0	0	1	1
647	2015	43	1	1	0.3	0	1	0	1	1
648	2008	72	0	1	0.3	0	1	0	1	1
649	2012	63	1	1	0.32	0	0	0	1	1
650	2011	84	1	1	0.32	0	0	0	1	3
651	2015	32	1	1	0.35	0	0	0	1	1
652	2016	48	1	1	0.35	0	0	0	1	1
653	2010	77	0	1	0.35	0	0	0	1	1
654	2015	31	0	1	0.36	0	0	0	1	1
655	2008	49	0	1	0.36	0	1	0	1	1
656	2014	54	1	1	0.38	0	0	0	1	1
657	2011	35	1	1	0.39	0	0	0	1	1
658	2010	53	0	1	0.39	0	0	0	1	1
659	2009	39	1	1	0.4	0	0	0	1	1
660	2011	62	1	1	0.4	0	0	0	1	1
661	2013	32	0	1	0.4	0	0	0	1	1
662	2012	36	0	1	0.4	0	0	0	1	1
663	2016	63	0	1	0.4	0	0	0	1	1
664	2014	65	0	1	0.4	0	0	0	1	1
665	2009	66	0	1	0.4	0	0	0	1	1
666	2009	72	0	1	0.4	0	0	0	1	3
667	2015	57	1	1	0.4	0	1	0	1	1
668	2008	49	1	1	0.41	0	0	0	1	1
669	2015	64	1	1	0.42	0	0	0	1	1
670	2010	51	0	1	0.43	0	1	0	1	1
671	2009	66	1	1	0.45	0	0	0	1	1
672	2012	44	0	1	0.46	0	0	0	1	2
673	2012	58	1	1	0.46	0	1	0	1	3
674	2014	55	1	1	0.48	0	0	0	1	3
675	2009	23	1	1	0.49	0	0	0	1	1
676	2011	54	1	1	0.49	0	0	0	1	1
677	2009	25	1	1	0.5	0	0	0	1	1
678	2013	29	1	1	0.5	0	0	0	1	1
679	2014	29	1	1	0.5	0	0	0	1	1
680	2017	35	1	1	0.5	0	0	0	1	1
681	2011	46	1	1	0.5	0	0	0	1	1
682	2008	47	1	1	0.5	0	0	0	1	1
683	2013	63	1	1	0.5	0	0	0	1	1
684	2008	33	0	1	0.5	0	0	0	1	1
685	2015	36	0	1	0.5	0	0	0	1	3
686	2008	52	0	1	0.5	0	0	0	1	1
687	2014	57	0	1	0.5	0	0	0	1	1
688	2012	82	0	1	0.5	0	0	0	1	1
689	2017	43	0	1	0.5	0	1	0	1	1
690	2008	45	1	1	0.51	1	0	0	1	1
691	2013	53	0	1	0.51	1	0	0	1	1
692	2016	58	0	1	0.51	0	1	0	1	1
693	2016	41	1	1	0.53	0	0	0	1	1
694	2015	33	0	1	0.53	0	0	0	1	1
695	2010	41	1	1	0.55	0	0	0	1	1
696	2012	44	1	1	0.55	0	0	0	1	1
697	2010	71	1	1	0.55	0	0	0	1	1
698	2013	48	0	1	0.55	0	0	0	1	1
699	2014	72	0	1	0.55	0	0	0	1	1
700	2012	76	0	1	0.55	0	0	0	1	1
701	2011	31	0	1	0.55	1	1	0	1	1
702	2013	69	0	1	0.56	0	0	0	1	1
703	2011	30	1	1	0.58	0	0	0	1	1
704	2008	41	0	1	0.58	0	0	0	1	1
705	2016	26	1	1	0.59	0	1	0	1	1
706	2015	40	1	1	0.6	0	0	0	1	1
707	2012	48	1	1	0.6	0	0	0	1	1
708	2011	57	1	1	0.6	0	0	0	1	1
709	2011	62	1	1	0.6	0	0	0	1	1
710	2009	65	1	1	0.6	0	0	0	1	1
711	2011	44	0	1	0.6	0	0	0	1	1
712	2012	54	0	1	0.6	0	0	0	1	1
713	2015	63	0	1	0.6	0	0	0	1	1
714	2013	70	0	1	0.6	0	0	0	1	1
715	2013	72	0	1	0.6	0	0	0	1	1
716	2012	75	0	1	0.6	0	0	0	1	1
717	2010	76	0	1	0.6	0	0	0	1	1
718	2010	62	1	1	0.6	1	0	0	1	3
719	2014	48	0	1	0.6	0	1	0	1	3
720	2014	51	0	1	0.6	0	1	0	1	1
721	2009	44	0	1	0.6	0			1	1
722	2009	24	1	1	0.6				1	1
723	2015	44	1	1	0.62	0	0	0	1	1
724	2010	56	0	1	0.62	0	0	0	1	1
725	2011	48	1	1	0.62	0	1	0	1	1
726	2010	55	1	1	0.62	0	1	0	1	1
727	2010	44	0	1	0.62	0	1	0	1	1
728	2013	74	1	1	0.63	0	0	0	1	1
729	2013	23	1	1	0.64	0	1	0	1	1
730	2013	25	1	1	0.65	0	0	0	1	1
731	2010	39	1	1	0.65	0	0	0	1	1
732	2010	41	1	1	0.65	0	1	0	1	1
733	2017	60	0	1	0.65	0	1	0	1	1
734	2012	84	0	1	0.66	0	0	0	1	1
735	2009	25	1	1	0.7	0	0	0	1	1
736	2015	32	1	1	0.7	0	0	0	1	1
737	2016	35	1	1	0.7	0	0	0	1	3
738	2013	43	1	1	0.7	0	0	0	1	1
739	2014	46	1	1	0.7	0	0	0	1	1
740	2009	52	0	1	0.7	0	0	0	1	1
741	2015	52	1	1	0.71	0	0	0	1	1
742	2014	88	1	1	0.72	1	0	0	1	1
743	2016	75	0	1	0.73	0	1	0	1	3
744	2014	35	1	1	0.75	0	0	0	1	1
745	2008	59	1	1	0.75	0	1	0	1	1
746	2009	47	0	1	0.75				1	1
747	2012	68	1	1	0.76	0	0	0	1	1
748	2011	72	0	1	0.78	0	0	0	1	1
749	2012	24	1	1	0.8	0	0	0	1	1
750	2008	27	1	1	0.8	0	0	0	1	2
751	2008	30	1	1	0.8	0	0	0	1	1
752	2008	48	1	1	0.8	0	0	0	1	1
753	2009	52	1	1	0.8	0	0	0	1	1
754	2011	57	1	1	0.8	0	0	0	1	1
755	2010	39	0	1	0.8	0	0	0	1	1
756	2010	59	0	1	0.8	0	0	0	1	1
757	2014	81	0	1	0.8	0	0	0	1	1
758	2014	17	1	1	0.8	0	1	0	1	1
759	2013	39	1	1	0.8	0	1	0	1	1
760	2008	64	1	1	0.8	0	1	0	1	1
761	2015	40	0	1	0.8	0	1	0	1	1
762	2008	78	0	1	0.8	0	1	0	1	3
763	2017	49	0	1	0.81	0	1	0	1	1
764	2012	44	0	1	0.82	0	1	0	1	1
765	2012	53	0	1	0.82	0	1	0	1	1
766	2016	35	0	1	0.83	0	0	0	1	1
767	2013	65	0	1	0.83	0	0	0	1	1
768	2017	38	1	1	0.84	0	1	0	1	1
769	2014	62	1	1	0.85	0	0	0	1	1
770	2013	65	0	1	0.85	1	0	0	1	1
771	2015	37	1	1	0.86	0	0	0	1	1
772	2011	66	0	1	0.87	0	0	0	1	1
773	2014	42	1	1	0.88	0	0	0	1	1
774	2011	13	0	1	0.88	0	0	0	1	1
775	2015	20	1	1	0.88	0	1	0	1	1
776	2014	33	1	1	0.9	0	0	0	1	1
777	2014	52	1	1	0.9	0	0	0	1	1
778	2013	59	1	1	0.9	0	0	0	1	1
779	2009	25	0	1	0.9	0	0	0	1	1
780	2012	49	0	1	0.9	0	0	0	1	1
781	2016	32	1	1	0.9	0	1	0	1	1
782	2013	51	0	1	0.9	0	1	0	1	1
783	2013	52	0	1	0.9	0	1	0	1	1
784	2014	61	0	1	0.9	0			1	1
785	2015	55	1	1	0.91	0	1	0	1	1
786	2011	58	0	1	0.92	0	0	0	1	1
787	2014	20	1	1	0.95	0	0	0	1	1
788	2009	58	1	1	0.95	1	0	0	1	1
789	2010	35	1	1	0.95	0	1	0	1	3
790	2012	39	0	1	0.95	0	1	0	1	1
791	2014	48	0	1	0.96	0	1	0	1	3
792	2008	57	1	1	0.98	0	0	0	1	1
793	2011	50	1	1	1	0	0	0	1	1
794	2013	50	0	1	1	0	0	0	1	1
795	2015	63	0	1	1	0	0	0	1	2
796	2015	73	0	1	1	0	0	0	1	1
797	2008	83	0	1	1	0	0	0	1	1
798	2012	54	1	1	1.05	0	0	0	1	1
799	2017	60	1	1	1.05	0	0	0	1	1
800	2011	28	1	1	1.1	0	0	0	1	1
801	2015	41	1	1	1.1	0	0	0	1	1
802	2014	43	1	1	1.1	0	0	0	1	1
803	2017	47	1	1	1.1	0	0	0	1	1
804	2013	58	1	1	1.1	0	0	0	1	1
805	2012	39	0	1	1.1	0	0	0	1	1
806	2014	79	0	1	1.1	0	0	0	1	3
807	2011	29	0	1	1.1	1	0	0	1	1
808	2011	29	0	1	1.1	1	0	0	1	1
809	2010	35	1	1	1.1	0	1	0	1	1
810	2015	64	1	1	1.1	0	1	0	1	1
811	2013	85	0	1	1.13	0	0	0	1	3
812	2009	61	0	1	1.15	0	0	0	1	1
813	2011	40	1	1	1.15	0	1	0	1	1
814	2011	51	0	1	1.2	0	0	0	1	1
815	2011	71	0	1	1.2	0	0	0	1	1
816	2014	35	1	1	1.2	0	1	0	1	1
817	2011	46	1	1	1.2	1	1	0	1	1
818	2012	46	1	1	1.25	0	0	0	1	1
819	2011	52	1	1	1.25	0	0	0	1	1
820	2010	34	0	1	1.25	1	0	0	1	1
821	2013	58	1	1	1.29	0	1	0	1	1
822	2013	32	1	1	1.3	0	1	0	1	1
823	2017	51	1	1	1.3	0	1	0	1	1
824	2012	38	1	1	1.32	0	0	0	1	1
825	2016	92	0	1	1.32	0	0	0	1	2
826	2012	48	1	1	1.33	1	0	0	1	1
827	2012	75	1	1	1.33	0	0	1	1	1
828	2015	60	0	1	1.35	0	0	0	1	1
829	2014	33	1	1	1.39	0	1	0	1	1
830	2014	77	1	1	1.4	0	0	0	1	1
831	2014	49	0	1	1.4	0	0	0	1	1
832	2014	42	1	1	1.4	1	0	0	1	1
833	2012	52	0	1	1.4	0	1	0	1	1
834	2014	44	1	1	1.5	0	1	0	1	1
835	2010	75	1	1	1.5	0	1	0	1	3
836	2008	37	0	1	1.5	0	1	0	1	1
837	2013	15	0	1	1.52	1	0	0	1	1
838	2013	68	0	1	1.53	0	0	0	1	1
839	2009	57	0	1	1.55	0	1	0	1	1
840	2013	43	1	1	1.6	0	0	0	1	1
841	2014	64	1	1	1.6	1	0	0	1	1
842	2014	93	0	1	1.6	1	0	0	1	3
843	2012	39	1	1	1.7	0	0	0	1	1
844	2009	86	1	1	1.7	0	0	0	1	1
845	2012	41	0	1	1.75	0	0	0	1	1
846	2013	49	1	1	1.76	0	0	0	1	1
847	2012	37	0	1	1.8	0	0	0	1	1
848	2017	29	1	1	1.9	0	0	0	1	1
849	2016	44	1	1	1.9	0	0	0	1	1
850	2014	59	0	1	1.9	0	0	0	1	1
851	2016	73	0	1	1.9	0	0	0	1	3
852	2013	67	0	1	1.9	1	0	0	1	1
853	2008	58	1	1	1.9	0	1	0	1	1
854	2011	55	0	1	2	0	0	0	1	1
855	2014	54	1	1	2	1	0	0	1	1
856	2016	54	1	1	2	1	0	0	1	1
857	2010	37	1	1	2.1	0	0	0	1	1
858	2011	54	1	1	2.1	0	0	0	1	1
859	2008	33	0	1	2.1	0	0	0	1	1
860	2008	38	0	1	2.1	0	0	0	1	3
861	2012	52	0	1	2.1	0	0	0	1	1
862	2015	63	0	1	2.1	0	0	0	1	1
863	2017	47	0	1	2.2	0	0	0	1	1
864	2010	61	0	1	2.27	0	0	0	1	1
865	2016	42	1	1	2.3	0	0	0	1	1
866	2013	36	1	1	2.4	0	0	0	1	1
867	2008	62	0	1	2.55		0	0	1	1
868	2014	73	0	1	2.65	0	0	0	1	1
869	2010	29	1	1	2.75	0	0	0	1	1
870	2012	37	0	1	3.3	0	0	0	1	1
871	2009	82	0	1	4.2	1	0	1	1	2
872	2013	43	0	1	4.8	1		0	1	1
873	2015	72	1	1	6.4	0	0	0	1	1
874	2010	62	1	1	7	0	0	0	1	1
875	2010	72	0	2	0.7	0	1	0	1	1
876	2011	76	0	3	1.08	0	1	0	1	1
877	2016	35	1	3	1.2	0	0	0	1	1
878	2009	54	1	3	1.2	0	1	0	1	1
879	2012	39	0	3	1.26	0	0	0	1	1
880	2010	30	1	3	2.1	0	1	0	1	1
881	2015	28	0	3	2.2	0	0	0	1	1
882	2015	51	0	3	2.3	0	0	0	1	3
883	2012	69	0	3	4.65	1	0	0	1	1
884	2014	76	0	3	5	0	0	0	1	1
885	2012	30	0	3	11	0	0	0	1	1
886	2013	35	1	4	2.5	0			1	1
887	2009	30	1	5	0.5	0	0	0	1	1
888	2013	24	1	5	0.6	0	0	0	1	1
889	2017	36	1	5	0.7	0	0	0	1	3
890	2008	51	1	5	0.7	0	0	0	1	1
891	2016	28	0	5	0.8	0	0	0	1	1
892	2017	27	1	5	1.3	0	1	1	1	3
893	2016	36	1	5	1.7				1	1
894	2017	62	1	6	1.1	0	0	0	1	1
895	2015	61	1	6	1.5	0	1	0	1	1
896	2015	33	0	6	1.8	0	0	0	1	1
897	2014	51	0	6	3.2	1	0	0	1	1
898	2015	46	1		0	0	0	0	0	1
899	2008	15	1		0	0	0	0	0	3
900	2008	25	1		0	0	0	0	0	1
901	2011	26	1		0	0	0	0	0	1
902	2008	26	1		0	0	0	0	0	1
903	2010	26	1		0	0	0	0	0	1
904	2008	28	1		0	0	0	0	0	1
905	2012	31	1		0	0	0	0	0	1
906	2008	33	1		0	0	0	0	0	1
907	2010	36	1		0	0	0	0	0	1
908	2013	36	1		0	0	0	0	0	1
909	2012	36	1		0	0	0	0	0	1
910	2011	37	1		0	0	0	0	0	1
911	2010	38	1		0	0	0	0	0	1
912	2016	38	1		0	0	0	0	0	1
913	2016	38	1		0	0	0	0	0	1
914	2008	39	1		0	0	0	0	0	1
915	2011	39	1		0	0	0	0	0	1
916	2017	39	1		0	0	0	0	0	1
917	2011	39	1		0	0	0	0	0	1
918	2014	39	1		0	0	0	0	0	1
919	2010	40	1		0	0	0	0	0	1
920	2011	40	1		0	0	0	0	0	1
921	2008	40	1		0	0	0	0	0	1
922	2013	40	1		0	0	0	0	0	1
923	2011	41	1		0	0	0	0	0	1
924	2011	41	1		0	0	0	0	0	1
925	2011	41	1		0	0	0	0	0	1
926	2008	43	1		0	0	0	0	0	3
927	2010	43	1		0	0	0	0	0	1
928	2011	44	1		0	0	0	0	0	1
929	2011	45	1		0	0	0	0	0	1
930	2011	45	1		0	0	0	0	0	1
931	2010	46	1		0	0	0	0	0	3
932	2010	46	1		0	0	0	0	0	1
933	2011	46	1		0	0	0	0	0	1
934	2010	46	1		0	0	0	0	0	1
935	2011	46	1		0	0	0	0	0	1
936	2012	47	1		0	0	0	0	0	1
937	2011	47	1		0	0	0	0	0	1
938	2011	48	1		0	0	0	0	0	1
939	2013	48	1		0	0	0	0	0	1
940	2016	48	1		0	0	0	0	0	1
941	2011	49	1		0	0	0	0	0	1
942	2013	49	1		0	0	0	0	0	1
943	2014	51	1		0	0	0	0	0	3
944	2008	51	1		0	0	0	0	0	1
945	2011	51	1		0	0	0	0	0	1
946	2008	51	1		0	0	0	0	0	1
947	2010	51	1		0	0	0	0	0	1
948	2011	51	1		0	0	0	0	0	1
949	2011	51	1		0	0	0	0	0	1
950	2008	52	1		0	0	0	0	0	1
951	2014	52	1		0	0	0	0	0	1
952	2010	53	1		0	0	0	0	0	1
953	2010	53	1		0	0	0	0	0	1
954	2010	53	1		0	0	0	0	0	1
955	2008	54	1		0	0	0	0	0	1
956	2011	54	1		0	0	0	0	0	1
957	2011	55	1		0	0	0	0	0	1
958	2013	55	1		0	0	0	0	0	1
959	2013	55	1		0	0	0	0	0	1
960	2010	56	1		0	0	0	0	0	1
961	2008	58	1		0	0	0	0	0	1
962	2008	58	1		0	0	0	0	0	1
963	2013	59	1		0	0	0	0	0	1
964	2012	60	1		0	0	0	0	0	1
965	2011	61	1		0	0	0	0	0	3
966	2013	64	1		0	0	0	0	0	1
967	2010	64	1		0	0	0	0	0	1
968	2009	65	1		0	0	0	0	0	1
969	2013	65	1		0	0	0	0	0	1
970	2011	66	1		0	0	0	0	0	3
971	2015	66	1		0	0	0	0	0	1
972	2008	70	1		0	0	0	0	0	1
973	2011	71	1		0	0	0	0	0	1
974	2011	74	1		0	0	0	0	0	3
975	2008	75	1		0	0	0	0	0	1
976	2008	75	1		0	0	0	0	0	1
977	2010	75	1		0	0	0	0	0	1
978	2013	79	1		0	0	0	0	0	3
979	2015	79	1		0	0	0	0	0	1
980	2011	84	1		0	0	0	0	0	1
981	2015	40	0		0	0	0	0	0	1
982	2011	27	0		0	0	0	0	0	1
983	2011	27	0		0	0	0	0	0	1
984	2011	30	0		0	0	0	0	0	1
985	2016	30	0		0	0	0	0	0	1
986	2011	31	0		0	0	0	0	0	1
987	2016	31	0		0	0	0	0	0	1
988	2016	31	0		0	0	0	0	0	1
989	2016	31	0		0	0	0	0	0	1
990	2016	31	0		0	0	0	0	0	1
991	2008	36	0		0	0	0	0	0	1
992	2011	36	0		0	0	0	0	0	1
993	2008	37	0		0	0	0	0	0	1
994	2011	38	0		0	0	0	0	0	1
995	2011	38	0		0	0	0	0	0	1
996	2010	41	0		0	0	0	0	0	1
997	2008	41	0		0	0	0	0	0
998	2010	43	0		0	0	0	0	0	3
999	2008	43	0		0	0	0	0	0	1
1000	2010	43	0		0	0	0	0	0	1
1001	2011	43	0		0	0	0	0	0	1
1002	2008	45	0		0	0	0	0	0	3
1003	2011	45	0		0	0	0	0	0	3
1004	2011	46	0		0	0	0	0	0	3
1005	2010	46	0		0	0	0	0	0	1
1006	2010	46	0		0	0	0	0	0	1
1007	2010	47	0		0	0	0	0	0	1
1008	2011	47	0		0	0	0	0	0	1
1009	2015	48	0		0	0	0	0	0	1
1010	2008	49	0		0	0	0	0	0	1
1011	2017	50	0		0	0	0	0	0	1
1012	2008	51	0		0	0	0	0	0	1
1013	2010	51	0		0	0	0	0	0	1
1014	2011	51	0		0	0	0	0	0	1
1015	2011	52	0		0	0	0	0	0	3
1016	2008	52	0		0	0	0	0	0	1
1017	2008	53	0		0	0	0	0	0	1
1018	2008	53	0		0	0	0	0	0	1
1019	2008	55	0		0	0	0	0	0	1
1020	2011	56	0		0	0	0	0	0	1
1021	2017	56	0		0	0	0	0	0	1
1022	2011	59	0		0	0	0	0	0	3
1023	2009	59	0		0	0	0	0	0	1
1024	2012	59	0		0	0	0	0	0	1
1025	2011	60	0		0	0	0	0	0	1
1026	2011	61	0		0	0	0	0	0	1
1027	2011	62	0		0	0	0	0	0	3
1028	2008	62	0		0	0	0	0	0	1
1029	2013	62	0		0	0	0	0	0	1
1030	2011	63	0		0	0	0	0	0	3
1031	2010	63	0		0	0	0	0	0	1
1032	2012	63	0		0	0	0	0	0	1
1033	2008	64	0		0	0	0	0	0	3
1034	2017	64	0		0	0	0	0	0	3
1035	2008	64	0		0	0	0	0	0	1
1036	2011	64	0		0	0	0	0	0	1
1037	2011	65	0		0	0	0	0	0	2
1038	2008	65	0		0	0	0	0	0	1
1039	2011	69	0		0	0	0	0	0	1
1040	2016	69	0		0	0	0	0	0	1
1041	2015	69	0		0	0	0	0	0	1
1042	2008	70	0		0	0	0	0	0	1
1043	2010	70	0		0	0	0	0	0	1
1044	2010	70	0		0	0	0	0	0	1
1045	2011	71	0		0	0	0	0	0	1
1046	2008	72	0		0	0	0	0	0	1
1047	2011	72	0		0	0	0	0	0	1
1048	2008	73	0		0	0	0	0	0	3
1049	2010	74	0		0	0	0	0	0	3
1050	2009	74	0		0	0	0	0	0	1
1051	2010	74	0		0	0	0	0	0	1
1052	2009	74	0		0	0	0	0	0	1
1053	2008	75	0		0	0	0	0	0	3
1054	2011	76	0		0	0	0	0	0	1
1055	2008	79	0		0	0	0	0	0	1
1056	2011	79	0		0	0	0	0	0	1
1057	2008	80	0		0	0	0	0	0	3
1058	2011	80	0		0	0	0	0	0	2
1059	2011	80	0		0	0	0	0	0	1
1060	2010	81	0		0	0	0	0	0	1
1061	2010	81	0		0	0	0	0	0	1
1062	2012	84	0		0	0	0	0	0	1
1063	2008	29	1		0	0	1	0	0	1
1064	2011	31	1		0	0	1	0	0	1
1065	2008	37	1		0	0	1	0	0	1
1066	2013	38	1		0	0	1	0	0	1
1067	2012	39	1		0	0	1	0	0	1
1068	2015	39	1		0	0	1	0	0	1
1069	2011	43	1		0	0	1	0	0	1
1070	2010	45	1		0	0	1	0	0	1
1071	2008	47	1		0	0	1	0	0	1
1072	2010	51	1		0	0	1	0	0	1
1073	2011	51	1		0	0	1	0	0	1
1074	2010	52	1		0	0	1	0	0	1
1075	2011	56	1		0	0	1	0	0	1
1076	2010	57	1		0	0	1	0	0	1
1077	2011	67	1		0	0	1	0	0	1
1078	2010	72	1		0	0	1	0	0	1
1079	2010	79	1		0	0	1	0	0	1
1080	2011	29	0		0	0	1	0	0	2
1081	2013	32	0		0	0	1	0	0	1
1082	2013	35	0		0	0	1	0	0	1
1083	2010	42	0		0	0	1	0	0	3
1084	2010	45	0		0	0	1	0	0	1
1085	2011	51	0		0	0	1	0	0	1
1086	2008	59	0		0	0	1	0	0	1
1087	2011	60	0		0	0	1	0	0	1
1088	2010	63	0		0	0	1	0	0	1
1089	2013	70	0		0	0	1	0	0	1
1090	2008	80	0		0	0	1	0	0	3
1091	2009	26	1		0	0		0	0	1
1092	2009	32	1		0	0		0	0	1
1093	2009	32	1		0	0		0	0	1
1094	2009	33	1		0	0		0	0	1
1095	2009	37	1		0	0		0	0	3
1096	2009	44	1		0	0		0	0	1
1097	2009	44	1		0	0		0	0	1
1098	2009	44	1		0	0		0	0	1
1099	2009	45	1		0	0		0	0	1
1100	2009	46	1		0	0		0	0	1
1101	2009	46	1		0	0		0	0	1
1102	2009	51	1		0	0		0	0	1
1103	2009	56	1		0	0		0	0	1
1104	2009	58	1		0	0		0	0	1
1105	2009	59	1		0	0		0	0	1
1106	2009	62	1		0	0		0	0	1
1107	2009	63	1		0	0		0	0	1
1108	2009	64	1		0	0		0	0	1
1109	2009	65	1		0	0		0	0	1
1110	2009	66	1		0	0		0	0	1
1111	2009	67	1		0	0		0	0	1
1112	2009	72	1		0	0		0	0	1
1113	2009	19	0		0	0		0	0	1
1114	2009	28	0		0	0		0	0	1
1115	2009	32	0		0	0		0	0	3
1116	2010	33	0		0	0		0	0	1
1117	2009	37	0		0	0		0	0	1
1118	2009	38	0		0	0		0	0	1
1119	2009	47	0		0	0		0	0	1
1120	2009	50	0		0	0		0	0	1
1121	2009	51	0		0	0		0	0	1
1122	2009	63	0		0	0		0	0	1
1123	2009	71	0		0	0		0	0	3
1124	2009	75	0		0	0		0	0	3
1125	2009	77	0		0	0		0	0	1
1126	2009	82	0		0	0		0	0	1
1127	2009	87	0		0	0		0	0	3
1128	2009	87	0		0	0		0	0	3
1129	2009	90	0		0	0		0	0	3
1130	2011	77	0		0	0	0		0	3
1131	2013	57	1		0				0	1
1132	2017	57	0		0.15	0	0	0	0	1
1133	2009	32	0		0.2	0	0	0	0	1
1134	2008	37	1		0.21	0	0	0	0	1
1135	2008	50	0		0.3	0	0	0	0	1
1136	2018	33	1		0.3	0	1	0	0	1
1137	2009	37	1		0.3				0	1
1138	2009	36	1		0.4	0	0	0	0	1
1139	2008	72	1		0.45	0	0	0	0	1
1140	2010	30	1		0.47	0	0	0	0	1
1141	2009	84	0		0.48	0	0	0	0	1
1142	2009	43	0		0.5	0	0	0	0	1
1143	2008	32	1		0.51	0	0	0	0	1
1144	2012	38	0		0.55	0	0	0	0	1
1145	2009	16	1		0.55	0		0	0	1
1146	2017	65	0		0.6				0	2
1147	2008	51	0		0.65	0	0	0	0	1
1148	2009	50	0		0.67	0	0	0	0	1
1149	2008	69	0		0.8	0	0	0	0	1
1150	2008	58	1		0.8	0	1	0	0	1
1151	2014	53	0		0.8	0			0	1
1152	2008	53	0		0.85	0	0	0	0	1
1153	2012	37	1		0.85				0	1
1154	2008	60	0		1.5	0	0	0	0	3
1155	2014	51	1		1.6	1			0	1
1156	2017	57	0		2.1	0	0	0	0	1
1157	2013	71	0		0	0	0	0	0	1
1158	2014	13	1	1	0	0	0	0	0	3
1159	2016	13	1	1	0	0	0	0	0	1
1160	2008	16	1	1	0	0	0	0	0	3
1161	2013	19	1	1	0	0	0	0	0	1
1162	2016	21	1	1	0	0	0	0	0	1
1163	2016	21	1	1	0	0	0	0	0	1
1164	2012	25	1	1	0	0	0	0	0	1
1165	2013	25	1	1	0	0	0	0	0	1
1166	2016	25	1	1	0	0	0	0	0	1
1167	2016	26	1	1	0	0	0	0	0	1
1168	2017	26	1	1	0	0	0	0	0	1
1169	2012	28	1	1	0	0	0	0	0	1
1170	2013	28	1	1	0	0	0	0	0	1
1171	2008	29	1	1	0	0	0	0	0	1
1172	2014	30	1	1	0	0	0	0	0	1
1173	2014	31	1	1	0	0	0	0	0	1
1174	2014	31	1	1	0	0	0	0	0	1
1175	2011	31	1	1	0	0	0	0	0	1
1176	2015	32	1	1	0	0	0	0	0	1
1177	2015	32	1	1	0	0	0	0	0	1
1178	2014	32	1	1	0	0	0	0	0	1
1179	2008	33	1	1	0	0	0	0	0	1
1180	2012	33	1	1	0	0	0	0	0	1
1181	2014	33	1	1	0	0	0	0	0	1
1182	2014	33	1	1	0	0	0	0	0	1
1183	2015	33	1	1	0	0	0	0	0	1
1184	2016	34	1	1	0	0	0	0	0	3
1185	2013	34	1	1	0	0	0	0	0	1
1186	2016	34	1	1	0	0	0	0	0	1
1187	2011	35	1	1	0	0	0	0	0	1
1188	2014	36	1	1	0	0	0	0	0	3
1189	2017	36	1	1	0	0	0	0	0	1
1190	2012	36	1	1	0	0	0	0	0	1
1191	2015	36	1	1	0	0	0	0	0	1
1192	2013	37	1	1	0	0	0	0	0	1
1193	2015	38	1	1	0	0	0	0	0	1
1194	2016	38	1	1	0	0	0	0	0	1
1195	2016	38	1	1	0	0	0	0	0	1
1196	2017	38	1	1	0	0	0	0	0	1
1197	2017	39	1	1	0	0	0	0	0	1
1198	2008	39	1	1	0	0	0	0	0	1
1199	2014	39	1	1	0	0	0	0	0	1
1200	2013	40	1	1	0	0	0	0	0	1
1201	2014	40	1	1	0	0	0	0	0	1
1202	2016	40	1	1	0	0	0	0	0	1
1203	2016	40	1	1	0	0	0	0	0	1
1204	2008	40	1	1	0	0	0	0	0	1
1205	2013	40	1	1	0	0	0	0	0	1
1206	2017	40	1	1	0	0	0	0	0	1
1207	2013	41	1	1	0	0	0	0	0	1
1208	2016	41	1	1	0	0	0	0	0	1
1209	2011	41	1	1	0	0	0	0	0	1
1210	2015	41	1	1	0	0	0	0	0	1
1211	2016	41	1	1	0	0	0	0	0	1
1212	2014	42	1	1	0	0	0	0	0	1
1213	2015	42	1	1	0	0	0	0	0	1
1214	2015	42	1	1	0	0	0	0	0	1
1215	2016	42	1	1	0	0	0	0	0	1
1216	2015	43	1	1	0	0	0	0	0	1
1217	2012	43	1	1	0	0	0	0	0	1
1218	2012	43	1	1	0	0	0	0	0	1
1219	2012	44	1	1	0	0	0	0	0	1
1220	2012	45	1	1	0	0	0	0	0	1
1221	2015	45	1	1	0	0	0	0	0	1
1222	2012	45	1	1	0	0	0	0	0	1
1223	2014	45	1	1	0	0	0	0	0	1
1224	2016	45	1	1	0	0	0	0	0	1
1225	2013	46	1	1	0	0	0	0	0	1
1226	2014	46	1	1	0	0	0	0	0	1
1227	2016	46	1	1	0	0	0	0	0	1
1228	2017	46	1	1	0	0	0	0	0	1
1229	2017	46	1	1	0	0	0	0	0	1
1230	2016	47	1	1	0	0	0	0	0	3
1231	2013	47	1	1	0	0	0	0	0	1
1232	2014	47	1	1	0	0	0	0	0	1
1233	2017	47	1	1	0	0	0	0	0	1
1234	2014	47	1	1	0	0	0	0	0	1
1235	2011	48	1	1	0	0	0	0	0	1
1236	2012	48	1	1	0	0	0	0	0	1
1237	2016	48	1	1	0	0	0	0	0	1
1238	2012	49	1	1	0	0	0	0	0	1
1239	2013	49	1	1	0	0	0	0	0	1
1240	2015	49	1	1	0	0	0	0	0	1
1241	2015	50	1	1	0	0	0	0	0	1
1242	2016	50	1	1	0	0	0	0	0	1
1243	2017	50	1	1	0	0	0	0	0	1
1244	2011	50	1	1	0	0	0	0	0	1
1245	2016	50	1	1	0	0	0	0	0	1
1246	2012	51	1	1	0	0	0	0	0	1
1247	2014	51	1	1	0	0	0	0	0	1
1248	2015	51	1	1	0	0	0	0	0	1
1249	2016	51	1	1	0	0	0	0	0	1
1250	2016	51	1	1	0	0	0	0	0	1
1251	2014	52	1	1	0	0	0	0	0	1
1252	2015	52	1	1	0	0	0	0	0	1
1253	2016	52	1	1	0	0	0	0	0	1
1254	2013	53	1	1	0	0	0	0	0	1
1255	2016	53	1	1	0	0	0	0	0	1
1256	2011	53	1	1	0	0	0	0	0	1
1257	2011	53	1	1	0	0	0	0	0	1
1258	2011	54	1	1	0	0	0	0	0	1
1259	2012	54	1	1	0	0	0	0	0	1
1260	2013	54	1	1	0	0	0	0	0	1
1261	2015	54	1	1	0	0	0	0	0	1
1262	2015	55	1	1	0	0	0	0	0	1
1263	2012	56	1	1	0	0	0	0	0	1
1264	2012	56	1	1	0	0	0	0	0	1
1265	2012	56	1	1	0	0	0	0	0	1
1266	2013	56	1	1	0	0	0	0	0	1
1267	2016	56	1	1	0	0	0	0	0	1
1268	2016	56	1	1	0	0	0	0	0	1
1269	2017	56	1	1	0	0	0	0	0	1
1270	2013	57	1	1	0	0	0	0	0	2
1271	2013	57	1	1	0	0	0	0	0	1
1272	2015	57	1	1	0	0	0	0	0	1
1273	2012	57	1	1	0	0	0	0	0	1
1274	2013	57	1	1	0	0	0	0	0	1
1275	2014	57	1	1	0	0	0	0	0	1
1276	2015	57	1	1	0	0	0	0	0	1
1277	2013	58	1	1	0	0	0	0	0	3
1278	2012	58	1	1	0	0	0	0	0	1
1279	2012	58	1	1	0	0	0	0	0	1
1280	2013	58	1	1	0	0	0	0	0	1
1281	2015	58	1	1	0	0	0	0	0	1
1282	2015	58	1	1	0	0	0	0	0	1
1283	2012	59	1	1	0	0	0	0	0	1
1284	2014	59	1	1	0	0	0	0	0	1
1285	2010	59	1	1	0	0	0	0	0	1
1286	2012	60	1	1	0	0	0	0	0	1
1287	2013	60	1	1	0	0	0	0	0	1
1288	2014	60	1	1	0	0	0	0	0	1
1289	2016	60	1	1	0	0	0	0	0	1
1290	2017	60	1	1	0	0	0	0	0	1
1291	2012	60	1	1	0	0	0	0	0	1
1292	2013	61	1	1	0	0	0	0	0	3
1293	2017	61	1	1	0	0	0	0	0	3
1294	2012	61	1	1	0	0	0	0	0	1
1295	2015	61	1	1	0	0	0	0	0	1
1296	2010	61	1	1	0	0	0	0	0	1
1297	2012	62	1	1	0	0	0	0	0	3
1298	2014	62	1	1	0	0	0	0	0	1
1299	2015	62	1	1	0	0	0	0	0	1
1300	2011	62	1	1	0	0	0	0	0	1
1301	2015	62	1	1	0	0	0	0	0	1
1302	2012	63	1	1	0	0	0	0	0	1
1303	2014	63	1	1	0	0	0	0	0	1
1304	2016	63	1	1	0	0	0	0	0	1
1305	2017	63	1	1	0	0	0	0	0	1
1306	2014	63	1	1	0	0	0	0	0	1
1307	2012	64	1	1	0	0	0	0	0	1
1308	2015	64	1	1	0	0	0	0	0	1
1309	2015	64	1	1	0	0	0	0	0	1
1310	2016	64	1	1	0	0	0	0	0	1
1311	2018	64	1	1	0	0	0	0	0	1
1312	2012	66	1	1	0	0	0	0	0	1
1313	2014	66	1	1	0	0	0	0	0	1
1314	2017	66	1	1	0	0	0	0	0	1
1315	2014	67	1	1	0	0	0	0	0	1
1316	2015	67	1	1	0	0	0	0	0	1
1317	2017	67	1	1	0	0	0	0	0	1
1318	2016	68	1	1	0	0	0	0	0	1
1319	2012	69	1	1	0	0	0	0	0	2
1320	2012	69	1	1	0	0	0	0	0	1
1321	2016	69	1	1	0	0	0	0	0	1
1322	2013	69	1	1	0	0	0	0	0	1
1323	2011	70	1	1	0	0	0	0	0	3
1324	2014	70	1	1	0	0	0	0	0	3
1325	2013	70	1	1	0	0	0	0	0	1
1326	2014	70	1	1	0	0	0	0	0	1
1327	2015	70	1	1	0	0	0	0	0	1
1328	2013	72	1	1	0	0	0	0	0	3
1329	2013	72	1	1	0	0	0	0	0	1
1330	2016	72	1	1	0	0	0	0	0	1
1331	2017	72	1	1	0	0	0	0	0	1
1332	2017	72	1	1	0	0	0	0	0	1
1333	2016	72	1	1	0	0	0	0	0	1
1334	2011	73	1	1	0	0	0	0	0	1
1335	2015	73	1	1	0	0	0	0	0	1
1336	2016	73	1	1	0	0	0	0	0	1
1337	2012	75	1	1	0	0	0	0	0	3
1338	2011	75	1	1	0	0	0	0	0	1
1339	2012	76	1	1	0	0	0	0	0	1
1340	2017	76	1	1	0	0	0	0	0	1
1341	2016	76	1	1	0	0	0	0	0	1
1342	2015	77	1	1	0	0	0	0	0	1
1343	2015	77	1	1	0	0	0	0	0	1
1344	2016	77	1	1	0	0	0	0	0	1
1345	2012	78	1	1	0	0	0	0	0	1
1346	2014	78	1	1	0	0	0	0	0	1
1347	2013	78	1	1	0	0	0	0	0	1
1348	2015	79	1	1	0	0	0	0	0	3
1349	2015	79	1	1	0	0	0	0	0	1
1350	2015	81	1	1	0	0	0	0	0	1
1351	2014	82	1	1	0	0	0	0	0	3
1352	2012	83	1	1	0	0	0	0	0	1
1353	2012	85	1	1	0	0	0	0	0	1
1354	2016	85	1	1	0	0	0	0	0	1
1355	2012	89	1	1	0	0	0	0	0	1
1356	2014	7	0	1	0	0	0	0	0	1
1357	2016	19	0	1	0	0	0	0	0	1
1358	2012	21	0	1	0	0	0	0	0	1
1359	2016	23	0	1	0	0	0	0	0	1
1360	2016	24	0	1	0	0	0	0	0	3
1361	2012	28	0	1	0	0	0	0	0	1
1362	2013	30	0	1	0	0	0	0	0	1
1363	2012	32	0	1	0	0	0	0	0	1
1364	2015	32	0	1	0	0	0	0	0	1
1365	2015	32	0	1	0	0	0	0	0	1
1366	2016	32	0	1	0	0	0	0	0	1
1367	2013	33	0	1	0	0	0	0	0	3
1368	2012	33	0	1	0	0	0	0	0	1
1369	2011	33	0	1	0	0	0	0	0	1
1370	2015	34	0	1	0	0	0	0	0	3
1371	2016	34	0	1	0	0	0	0	0	1
1372	2015	35	0	1	0	0	0	0	0	3
1373	2011	35	0	1	0	0	0	0	0	1
1374	2012	35	0	1	0	0	0	0	0	1
1375	2016	35	0	1	0	0	0	0	0	1
1376	2012	36	0	1	0	0	0	0	0	1
1377	2012	36	0	1	0	0	0	0	0	1
1378	2009	36	0	1	0	0	0	0	0	1
1379	2016	36	0	1	0	0	0	0	0	1
1380	2016	36	0	1	0	0	0	0	0	1
1381	2015	37	0	1	0	0	0	0	0	1
1382	2011	38	0	1	0	0	0	0	0	3
1383	2016	38	0	1	0	0	0	0	0	3
1384	2015	38	0	1	0	0	0	0	0	1
1385	2015	38	0	1	0	0	0	0	0	1
1386	2013	39	0	1	0	0	0	0	0	1
1387	2016	39	0	1	0	0	0	0	0	1
1388	2012	39	0	1	0	0	0	0	0	1
1389	2014	39	0	1	0	0	0	0	0	1
1390	2016	39	0	1	0	0	0	0	0	1
1391	2015	40	0	1	0	0	0	0	0	1
1392	2016	42	0	1	0	0	0	0	0	1
1393	2016	42	0	1	0	0	0	0	0	1
1394	2014	43	0	1	0	0	0	0	0	1
1395	2016	43	0	1	0	0	0	0	0	1
1396	2012	43	0	1	0	0	0	0	0	1
1397	2017	43	0	1	0	0	0	0	0	1
1398	2014	44	0	1	0	0	0	0	0	1
1399	2013	45	0	1	0	0	0	0	0	1
1400	2011	46	0	1	0	0	0	0	0	1
1401	2013	46	0	1	0	0	0	0	0	1
1402	2013	46	0	1	0	0	0	0	0	1
1403	2016	46	0	1	0	0	0	0	0	1
1404	2012	47	0	1	0	0	0	0	0	1
1405	2015	47	0	1	0	0	0	0	0	1
1406	2015	47	0	1	0	0	0	0	0	1
1407	2011	48	0	1	0	0	0	0	0	1
1408	2013	48	0	1	0	0	0	0	0	1
1409	2016	48	0	1	0	0	0	0	0	1
1410	2014	48	0	1	0	0	0	0	0	1
1411	2011	49	0	1	0	0	0	0	0	1
1412	2012	49	0	1	0	0	0	0	0	1
1413	2012	49	0	1	0	0	0	0	0	1
1414	2011	51	0	1	0	0	0	0	0	3
1415	2013	51	0	1	0	0	0	0	0	3
1416	2014	51	0	1	0	0	0	0	0	1
1417	2015	51	0	1	0	0	0	0	0	1
1418	2009	52	0	1	0	0	0	0	0	1
1419	2011	52	0	1	0	0	0	0	0	1
1420	2015	52	0	1	0	0	0	0	0	1
1421	2014	53	0	1	0	0	0	0	0	1
1422	2016	53	0	1	0	0	0	0	0	1
1423	2014	53	0	1	0	0	0	0	0	1
1424	2011	54	0	1	0	0	0	0	0	1
1425	2012	54	0	1	0	0	0	0	0	1
1426	2014	54	0	1	0	0	0	0	0	1
1427	2014	54	0	1	0	0	0	0	0	1
1428	2016	54	0	1	0	0	0	0	0	1
1429	2016	54	0	1	0	0	0	0	0	1
1430	2017	54	0	1	0	0	0	0	0	1
1431	2013	54	0	1	0	0	0	0	0	1
1432	2016	54	0	1	0	0	0	0	0	1
1433	2016	54	0	1	0	0	0	0	0	1
1434	2016	54	0	1	0	0	0	0	0	1
1435	2012	55	0	1	0	0	0	0	0	1
1436	2015	55	0	1	0	0	0	0	0	1
1437	2012	55	0	1	0	0	0	0	0	1
1438	2014	55	0	1	0	0	0	0	0	1
1439	2015	55	0	1	0	0	0	0	0	1
1440	2015	55	0	1	0	0	0	0	0	1
1441	2016	56	0	1	0	0	0	0	0	1
1442	2017	56	0	1	0	0	0	0	0	1
1443	2016	56	0	1	0	0	0	0	0	1
1444	2017	56	0	1	0	0	0	0	0	1
1445	2013	57	0	1	0	0	0	0	0	1
1446	2015	57	0	1	0	0	0	0	0	1
1447	2012	57	0	1	0	0	0	0	0	1
1448	2011	58	0	1	0	0	0	0	0	1
1449	2013	58	0	1	0	0	0	0	0	1
1450	2013	58	0	1	0	0	0	0	0	1
1451	2013	58	0	1	0	0	0	0	0	1
1452	2013	58	0	1	0	0	0	0	0	1
1453	2016	58	0	1	0	0	0	0	0	1
1454	2011	58	0	1	0	0	0	0	0	1
1455	2015	58	0	1	0	0	0	0	0	1
1456	2016	58	0	1	0	0	0	0	0	1
1457	2017	58	0	1	0	0	0	0	0	1
1458	2012	59	0	1	0	0	0	0	0	3
1459	2012	59	0	1	0	0	0	0	0	3
1460	2015	59	0	1	0	0	0	0	0	1
1461	2016	59	0	1	0	0	0	0	0	1
1462	2016	59	0	1	0	0	0	0	0	1
1463	2016	59	0	1	0	0	0	0	0	1
1464	2013	59	0	1	0	0	0	0	0	1
1465	2013	59	0	1	0	0	0	0	0	1
1466	2017	59	0	1	0	0	0	0	0	1
1467	2012	60	0	1	0	0	0	0	0	3
1468	2016	60	0	1	0	0	0	0	0	1
1469	2017	60	0	1	0	0	0	0	0	1
1470	2014	61	0	1	0	0	0	0	0	3
1471	2016	61	0	1	0	0	0	0	0	3
1472	2013	61	0	1	0	0	0	0	0	1
1473	2013	61	0	1	0	0	0	0	0	1
1474	2017	62	0	1	0	0	0	0	0	3
1475	2015	62	0	1	0	0	0	0	0	2
1476	2015	62	0	1	0	0	0	0	0	1
1477	2013	62	0	1	0	0	0	0	0	1
1478	2015	62	0	1	0	0	0	0	0	1
1479	2016	63	0	1	0	0	0	0	0	1
1480	2016	63	0	1	0	0	0	0	0	1
1481	2014	63	0	1	0	0	0	0	0	1
1482	2014	63	0	1	0	0	0	0	0	1
1483	2017	63	0	1	0	0	0	0	0	1
1484	2015	64	0	1	0	0	0	0	0	1
1485	2014	65	0	1	0	0	0	0	0	1
1486	2015	65	0	1	0	0	0	0	0	1
1487	2015	65	0	1	0	0	0	0	0	1
1488	2016	65	0	1	0	0	0	0	0	1
1489	2015	65	0	1	0	0	0	0	0	1
1490	2016	66	0	1	0	0	0	0	0	3
1491	2011	66	0	1	0	0	0	0	0	1
1492	2012	66	0	1	0	0	0	0	0	1
1493	2013	66	0	1	0	0	0	0	0	1
1494	2014	67	0	1	0	0	0	0	0	1
1495	2015	67	0	1	0	0	0	0	0	1
1496	2011	67	0	1	0	0	0	0	0	1
1497	2014	67	0	1	0	0	0	0	0	1
1498	2016	67	0	1	0	0	0	0	0	1
1499	2016	68	0	1	0	0	0	0	0	3
1500	2014	68	0	1	0	0	0	0	0	2
1501	2015	68	0	1	0	0	0	0	0	1
1502	2017	68	0	1	0	0	0	0	0	1
1503	2014	69	0	1	0	0	0	0	0	2
1504	2013	69	0	1	0	0	0	0	0	1
1505	2013	69	0	1	0	0	0	0	0	1
1506	2014	69	0	1	0	0	0	0	0	1
1507	2014	69	0	1	0	0	0	0	0	1
1508	2015	70	0	1	0	0	0	0	0	2
1509	2012	70	0	1	0	0	0	0	0	1
1510	2014	71	0	1	0	0	0	0	0	1
1511	2014	71	0	1	0	0	0	0	0	1
1512	2016	71	0	1	0	0	0	0	0	1
1513	2016	71	0	1	0	0	0	0	0	1
1514	2013	72	0	1	0	0	0	0	0	1
1515	2012	72	0	1	0	0	0	0	0	1
1516	2015	72	0	1	0	0	0	0	0	1
1517	2014	73	0	1	0	0	0	0	0	2
1518	2014	73	0	1	0	0	0	0	0	1
1519	2014	73	0	1	0	0	0	0	0	1
1520	2016	73	0	1	0	0	0	0	0	1
1521	2014	73	0	1	0	0	0	0	0	1
1522	2015	74	0	1	0	0	0	0	0	1
1523	2015	74	0	1	0	0	0	0	0	1
1524	2016	74	0	1	0	0	0	0	0	1
1525	2016	74	0	1	0	0	0	0	0	1
1526	2014	75	0	1	0	0	0	0	0	2
1527	2015	75	0	1	0	0	0	0	0	1
1528	2012	76	0	1	0	0	0	0	0	1
1529	2015	76	0	1	0	0	0	0	0	1
1530	2015	76	0	1	0	0	0	0	0	1
1531	2016	77	0	1	0	0	0	0	0	2
1532	2014	77	0	1	0	0	0	0	0	2
1533	2011	77	0	1	0	0	0	0	0	1
1534	2012	77	0	1	0	0	0	0	0	1
1535	2018	77	0	1	0	0	0	0	0	1
1536	2017	77	0	1	0	0	0	0	0	1
1537	2015	78	0	1	0	0	0	0	0	1
1538	2016	78	0	1	0	0	0	0	0	1
1539	2013	78	0	1	0	0	0	0	0	1
1540	2014	79	0	1	0	0	0	0	0	1
1541	2018	79	0	1	0	0	0	0	0	1
1542	2012	80	0	1	0	0	0	0	0	1
1543	2015	80	0	1	0	0	0	0	0	1
1544	2011	81	0	1	0	0	0	0	0	1
1545	2015	81	0	1	0	0	0	0	0	1
1546	2014	82	0	1	0	0	0	0	0	3
1547	2014	82	0	1	0	0	0	0	0	2
1548	2012	83	0	1	0	0	0	0	0	1
1549	2015	83	0	1	0	0	0	0	0	1
1550	2012	84	0	1	0	0	0	0	0	2
1551	2013	84	0	1	0	0	0	0	0	1
1552	2015	84	0	1	0	0	0	0	0	1
1553	2015	86	0	1	0	0	0	0	0	1
1554	2013	87	0	1	0	0	0	0	0	1
1555	2013	87	0	1	0	0	0	0	0	1
1556	2012	95	0	1	0	0	0	0	0	1
1557	2016	86	1	1	0	0	0	0	0	1
1558	2010	38	1	1	0	1	0	0	0	1
1559	2016	41	1	1	0	1	0	0	0	1
1560	2013	28	1	1	0	0	1	0	0	1
1561	2014	29	1	1	0	0	1	0	0	1
1562	2013	32	1	1	0	0	1	0	0	1
1563	2013	32	1	1	0	0	1	0	0	1
1564	2015	32	1	1	0	0	1	0	0	1
1565	2016	33	1	1	0	0	1	0	0	1
1566	2014	33	1	1	0	0	1	0	0	1
1567	2015	34	1	1	0	0	1	0	0	1
1568	2015	35	1	1	0	0	1	0	0	1
1569	2012	35	1	1	0	0	1	0	0	1
1570	2013	35	1	1	0	0	1	0	0	1
1571	2017	35	1	1	0	0	1	0	0	1
1572	2011	36	1	1	0	0	1	0	0	1
1573	2014	37	1	1	0	0	1	0	0	1
1574	2016	38	1	1	0	0	1	0	0	1
1575	2015	39	1	1	0	0	1	0	0	1
1576	2013	39	1	1	0	0	1	0	0	1
1577	2016	41	1	1	0	0	1	0	0	1
1578	2016	41	1	1	0	0	1	0	0	1
1579	2016	41	1	1	0	0	1	0	0	1
1580	2016	42	1	1	0	0	1	0	0	1
1581	2015	42	1	1	0	0	1	0	0	1
1582	2014	43	1	1	0	0	1	0	0	1
1583	2017	45	1	1	0	0	1	0	0	1
1584	2014	46	1	1	0	0	1	0	0	1
1585	2012	46	1	1	0	0	1	0	0	1
1586	2015	46	1	1	0	0	1	0	0	1
1587	2011	47	1	1	0	0	1	0	0	1
1588	2013	47	1	1	0	0	1	0	0	1
1589	2014	47	1	1	0	0	1	0	0	1
1590	2015	48	1	1	0	0	1	0	0	1
1591	2016	48	1	1	0	0	1	0	0	1
1592	2011	49	1	1	0	0	1	0	0	3
1593	2016	50	1	1	0	0	1	0	0	3
1594	2016	50	1	1	0	0	1	0	0	1
1595	2016	50	1	1	0	0	1	0	0	1
1596	2015	51	1	1	0	0	1	0	0	1
1597	2015	53	1	1	0	0	1	0	0	1
1598	2014	55	1	1	0	0	1	0	0	1
1599	2015	55	1	1	0	0	1	0	0	1
1600	2011	56	1	1	0	0	1	0	0	1
1601	2014	56	1	1	0	0	1	0	0	1
1602	2016	56	1	1	0	0	1	0	0	1
1603	2015	57	1	1	0	0	1	0	0	1
1604	2012	58	1	1	0	0	1	0	0	1
1605	2012	58	1	1	0	0	1	0	0	1
1606	2012	59	1	1	0	0	1	0	0	1
1607	2014	61	1	1	0	0	1	0	0	1
1608	2011	63	1	1	0	0	1	0	0	3
1609	2016	63	1	1	0	0	1	0	0	1
1610	2014	65	1	1	0	0	1	0	0	1
1611	2016	65	1	1	0	0	1	0	0	1
1612	2015	74	1	1	0	0	1	0	0	1
1613	2014	74	1	1	0	0	1	0	0	1
1614	2013	75	1	1	0	0	1	0	0	1
1615	2017	75	1	1	0	0	1	0	0	1
1616	2016	77	1	1	0	0	1	0	0	1
1617	2016	78	1	1	0	0	1	0	0	1
1618	2016	16	0	1	0	0	1	0	0	1
1619	2016	16	0	1	0	0	1	0	0	1
1620	2012	18	0	1	0	0	1	0	0	1
1621	2017	20	0	1	0	0	1	0	0	1
1622	2015	21	0	1	0	0	1	0	0	1
1623	2012	23	0	1	0	0	1	0	0	1
1624	2014	29	0	1	0	0	1	0	0	1
1625	2013	30	0	1	0	0	1	0	0	1
1626	2013	31	0	1	0	0	1	0	0	1
1627	2015	34	0	1	0	0	1	0	0	3
1628	2016	34	0	1	0	0	1	0	0	1
1629	2017	34	0	1	0	0	1	0	0	1
1630	2017	34	0	1	0	0	1	0	0	1
1631	2015	35	0	1	0	0	1	0	0	1
1632	2013	35	0	1	0	0	1	0	0	1
1633	2014	35	0	1	0	0	1	0	0	1
1634	2016	35	0	1	0	0	1	0	0	1
1635	2014	36	0	1	0	0	1	0	0	1
1636	2015	36	0	1	0	0	1	0	0	1
1637	2015	36	0	1	0	0	1	0	0	1
1638	2017	37	0	1	0	0	1	0	0	1
1639	2014	38	0	1	0	0	1	0	0	1
1640	2016	38	0	1	0	0	1	0	0	1
1641	2015	38	0	1	0	0	1	0	0	1
1642	2015	39	0	1	0	0	1	0	0	1
1643	2014	40	0	1	0	0	1	0	0	1
1644	2012	41	0	1	0	0	1	0	0	1
1645	2014	41	0	1	0	0	1	0	0	1
1646	2016	41	0	1	0	0	1	0	0	1
1647	2015	43	0	1	0	0	1	0	0	2
1648	2013	43	0	1	0	0	1	0	0	1
1649	2015	43	0	1	0	0	1	0	0	1
1650	2015	44	0	1	0	0	1	0	0	3
1651	2014	44	0	1	0	0	1	0	0	1
1652	2014	44	0	1	0	0	1	0	0	1
1653	2015	45	0	1	0	0	1	0	0	1
1654	2016	45	0	1	0	0	1	0	0	1
1655	2015	46	0	1	0	0	1	0	0	1
1656	2017	46	0	1	0	0	1	0	0	1
1657	2011	47	0	1	0	0	1	0	0	3
1658	2011	47	0	1	0	0	1	0	0	1
1659	2014	47	0	1	0	0	1	0	0	1
1660	2014	48	0	1	0	0	1	0	0	1
1661	2015	48	0	1	0	0	1	0	0	1
1662	2014	49	0	1	0	0	1	0	0	1
1663	2015	50	0	1	0	0	1	0	0	1
1664	2014	50	0	1	0	0	1	0	0	1
1665	2015	50	0	1	0	0	1	0	0	1
1666	2016	50	0	1	0	0	1	0	0	1
1667	2016	50	0	1	0	0	1	0	0	1
1668	2012	51	0	1	0	0	1	0	0	1
1669	2016	51	0	1	0	0	1	0	0	1
1670	2014	52	0	1	0	0	1	0	0	1
1671	2015	52	0	1	0	0	1	0	0	1
1672	2016	54	0	1	0	0	1	0	0	1
1673	2017	55	0	1	0	0	1	0	0	1
1674	2014	56	0	1	0	0	1	0	0	3
1675	2016	56	0	1	0	0	1	0	0	3
1676	2015	56	0	1	0	0	1	0	0	1
1677	2014	57	0	1	0	0	1	0	0	1
1678	2014	57	0	1	0	0	1	0	0	1
1679	2016	57	0	1	0	0	1	0	0	1
1680	2016	57	0	1	0	0	1	0	0	1
1681	2017	58	0	1	0	0	1	0	0	1
1682	2015	58	0	1	0	0	1	0	0	1
1683	2012	59	0	1	0	0	1	0	0	1
1684	2012	59	0	1	0	0	1	0	0	1
1685	2015	59	0	1	0	0	1	0	0	1
1686	2013	60	0	1	0	0	1	0	0	1
1687	2015	60	0	1	0	0	1	0	0	1
1688	2016	60	0	1	0	0	1	0	0	1
1689	2016	60	0	1	0	0	1	0	0	1
1690	2016	60	0	1	0	0	1	0	0	1
1691	2013	61	0	1	0	0	1	0	0	1
1692	2014	61	0	1	0	0	1	0	0	1
1693	2016	61	0	1	0	0	1	0	0	1
1694	2016	63	0	1	0	0	1	0	0	1
1695	2016	64	0	1	0	0	1	0	0	1
1696	2014	64	0	1	0	0	1	0	0	1
1697	2017	65	0	1	0	0	1	0	0	1
1698	2014	67	0	1	0	0	1	0	0	1
1699	2013	67	0	1	0	0	1	0	0	1
1700	2015	67	0	1	0	0	1	0	0	1
1701	2015	68	0	1	0	0	1	0	0	1
1702	2015	68	0	1	0	0	1	0	0	1
1703	2016	68	0	1	0	0	1	0	0	1
1704	2016	68	0	1	0	0	1	0	0	1
1705	2011	69	0	1	0	0	1	0	0	2
1706	2015	70	0	1	0	0	1	0	0	1
1707	2015	70	0	1	0	0	1	0	0	1
1708	2015	71	0	1	0	0	1	0	0	1
1709	2014	74	0	1	0	0	1	0	0	1
1710	2015	75	0	1	0	0	1	0	0	1
1711	2012	77	0	1	0	0	1	0	0	3
1712	2015	78	0	1	0	0	1	0	0	1
1713	2015	80	0	1	0	0	1	0	0	1
1714	2013	88	0	1	0	0	1	0	0	1
1715	2009	60	1	1	0	0		0	0	1
1716	2017	67	1	1	0	0		0	0	1
1717	2009	32	0	1	0	0		0	0	1
1718	2009	41	0	1	0	0		0	0	1
1719	2016	52	0	1	0	0		0	0	1
1720	2009	67	0	1	0	0		0	0	1
1721	2015	49	1	1	0	0	0		0	1
1722	2009	30	0	1	0	0			0	1
1723	2010	38	0	1	0.1	0	1	0	0	1
1724	2011	50	0	1	0.12	0	0	0	0	1
1725	2017	58	1	1	0.12	0	1	0	0	1
1726	2011	32	1	1	0.15	0	0	0	0	3
1727	2008	48	1	1	0.15	0	0	0	0	1
1728	2016	50	1	1	0.15	0	0	0	0	1
1729	2011	55	1	1	0.15	0	0	0	0	1
1730	2012	71	1	1	0.15	0	0	0	0	1
1731	2012	67	0	1	0.15	0	0	0	0	1
1732	2013	75	0	1	0.15	0	0	0	0	1
1733	2011	48	1	1	0.15	0		0	0	1
1734	2010	45	0	1	0.15	0	0		0	1
1735	2013	36	1	1	0.16	0	1	0	0	1
1736	2010	22	1	1	0.17	0	0	0	0	1
1737	2011	63	1	1	0.17	0	0	0	0	1
1738	2010	28	0	1	0.17	0	0	0	0	1
1739	2013	27	1	1	0.18	0	0	0	0	1
1740	2010	67	1	1	0.18	0	0	0	0	1
1741	2014	48	0	1	0.18	0	0	0	0	1
1742	2015	68	0	1	0.18	0	0	0	0	1
1743	2013	63	0	1	0.18	0	1	0	0	3
1744	2014	59	0	1	0.19	0	0	0	0	1
1745	2014	34	1	1	0.2	0	0	0	0	1
1746	2011	36	1	1	0.2	0	0	0	0	1
1747	2011	39	1	1	0.2	0	0	0	0	1
1748	2014	43	1	1	0.2	0	0	0	0	3
1749	2015	44	1	1	0.2	0	0	0	0	1
1750	2016	44	1	1	0.2	0	0	0	0	1
1751	2016	45	1	1	0.2	0	0	0	0	3
1752	2015	48	1	1	0.2	0	0	0	0	1
1753	2018	50	1	1	0.2	0	0	0	0	1
1754	2013	58	1	1	0.2	0	0	0	0	1
1755	2011	60	1	1	0.2	0	0	0	0	1
1756	2016	65	1	1	0.2	0	0	0	0	1
1757	2008	85	1	1	0.2	0	0	0	0	3
1758	2015	35	0	1	0.2	0	0	0	0	1
1759	2009	40	0	1	0.2	0	0	0	0	1
1760	2012	42	0	1	0.2	0	0	0	0	1
1761	2016	43	0	1	0.2	0	0	0	0	1
1762	2013	48	0	1	0.2	0	0	0	0	1
1763	2012	52	0	1	0.2	0	0	0	0	1
1764	2011	54	0	1	0.2	0	0	0	0	1
1765	2009	64	0	1	0.2	0	0	0	0	1
1766	2012	32	1	1	0.2	0	1	0	0	1
1767	2011	36	1	1	0.2	0	1	0	0	1
1768	2012	41	1	1	0.2	0	1	0	0	1
1769	2015	56	0	1	0.2	0	1	0	0	1
1770	2013	83	0	1	0.2	0	1	0	0	3
1771	2014	36	1	1	0.21	0	0	0	0	1
1772	2015	72	0	1	0.21	0	0	0	0	1
1773	2017	49	1	1	0.22	0	0	0	0	1
1774	2010	50	1	1	0.22	0	0	0	0	1
1775	2009	52	1	1	0.22	0	0	0	0	1
1776	2015	52	1	1	0.22	0	0	0	0	1
1777	2015	71	1	1	0.22	0	0	0	0	1
1778	2014	52	0	1	0.22	0	0	0	0	1
1779	2015	54	0	1	0.22	0	0	0	0	1
1780	2015	54	0	1	0.22	0	0	0	0	1
1781	2013	67	0	1	0.22	0	0	0	0	1
1782	2010	69	0	1	0.22	0	0	0	0	1
1783	2014	36	0	1	0.22	0	1	0	0	2
1784	2013	37	1	1	0.23	0	0	0	0	1
1785	2014	38	1	1	0.23	0	0	0	0	1
1786	2016	43	1	1	0.23	0	0	0	0	2
1787	2014	45	1	1	0.23	0	0	0	0	1
1788	2016	50	1	1	0.23	0	0	0	0	1
1789	2010	54	1	1	0.23	0	0	0	0	1
1790	2013	72	1	1	0.23	0	0	0	0	1
1791	2014	37	0	1	0.23	0	0	0	0	1
1792	2010	75	0	1	0.23	0	0	0	0	1
1793	2012	46	1	1	0.23	0	1	0	0	1
1794	2014	74	0	1	0.23	0	1	0	0	1
1795	2013	77	0	1	0.23	0	1	0	0	1
1796	2011	63	1	1	0.23	0			0	1
1797	2012	52	1	1	0.24	0	0	0	0	1
1798	2014	72	0	1	0.24	0	0	0	0	1
1799	2014	40	1	1	0.24	0	1	0	0	1
1800	2014	44	0	1	0.24	0	1	0	0	1
1801	2016	45	0	1	0.24	0	1	0	0	1
1802	2016	31	1	1	0.25	0	0	0	0	1
1803	2012	34	1	1	0.25	0	0	0	0	1
1804	2012	40	1	1	0.25	0	0	0	0	1
1805	2011	43	1	1	0.25	0	0	0	0	1
1806	2017	61	1	1	0.25	0	0	0	0	3
1807	2014	63	1	1	0.25	0	0	0	0	1
1808	2010	65	1	1	0.25	0	0	0	0	1
1809	2015	66	1	1	0.25	0	0	0	0	1
1810	2012	73	1	1	0.25	0	0	0	0	1
1811	2010	26	0	1	0.25	0	0	0	0	1
1812	2009	30	0	1	0.25	0	0	0	0	1
1813	2012	31	0	1	0.25	0	0	0	0	1
1814	2011	33	0	1	0.25	0	0	0	0	1
1815	2014	41	0	1	0.25	0	0	0	0	1
1816	2010	44	0	1	0.25	0	0	0	0	1
1817	2008	54	0	1	0.25	0	0	0	0	1
1818	2015	63	0	1	0.25	0	0	0	0	1
1819	2014	66	0	1	0.25	0	0	0	0	1
1820	2013	69	0	1	0.25	0	0	0	0	1
1821	2014	71	0	1	0.25	0	0	0	0	1
1822	2016	72	0	1	0.25	0	0	0	0	1
1823	2014	75	0	1	0.25	0	0	0	0	1
1824	2015	33	1	1	0.25	0	1	0	0	1
1825	2015	44	1	1	0.25	0	1	0	0	1
1826	2013	48	0	1	0.25	0	1	0	0	3
1827	2014	53	0	1	0.25	0	1	0	0	1
1828	2011	69	1	1	0.25	0		0	0	1
1829	2009	55	0	1	0.25	0		0	0	3
1830	2017	34	0	1	0.25	0			0	1
1831	2010	37	1	1	0.26	0	0	0	0	1
1832	2013	37	1	1	0.26	0	0	0	0	1
1833	2011	71	0	1	0.26	0	0	0	0	3
1834	2012	60	0	1	0.26	0	1	0	0	1
1835	2010	37	1	1	0.27	0	0	0	0	1
1836	2010	27	0	1	0.27	0	0	0	0	1
1837	2011	34	0	1	0.27	0	0	0	0	1
1838	2010	40	0	1	0.27	0	0	0	0	1
1839	2016	45	0	1	0.27	0	0	0	0	1
1840	2010	51	0	1	0.27	0	0	0	0	1
1841	2008	58	0	1	0.27	0	0	0	0	1
1842	2011	63	1	1	0.27	0	1	0	0	1
1843	2011	65	1	1	0.27	0	1	0	0	1
1844	2015	26	1	1	0.28	0	0	0	0	1
1845	2017	39	1	1	0.28	0	0	0	0	1
1846	2009	68	1	1	0.28	0	0	0	0	1
1847	2008	42	0	1	0.28	0	0	0	0	1
1848	2015	59	0	1	0.28	0	0	0	0	1
1849	2017	80	0	1	0.28	0	0	0	0	3
1850	2010	36	1	1	0.28	0	1	0	0	1
1851	2009	44	0	1	0.28	0	1	0	0	1
1852	2009	26	1	1	0.3	0	0	0	0	1
1853	2010	28	1	1	0.3	0	0	0	0	1
1854	2012	30	1	1	0.3	0	0	0	0	1
1855	2013	30	1	1	0.3	0	0	0	0	1
1856	2013	32	1	1	0.3	0	0	0	0	1
1857	2015	32	1	1	0.3	0	0	0	0	1
1858	2016	33	1	1	0.3	0	0	0	0	1
1859	2014	36	1	1	0.3	0	0	0	0	1
1860	2013	38	1	1	0.3	0	0	0	0	1
1861	2014	39	1	1	0.3	0	0	0	0	1
1862	2014	40	1	1	0.3	0	0	0	0	1
1863	2011	41	1	1	0.3	0	0	0	0	1
1864	2017	43	1	1	0.3	0	0	0	0	1
1865	2015	44	1	1	0.3	0	0	0	0	1
1866	2012	47	1	1	0.3	0	0	0	0	1
1867	2010	49	1	1	0.3	0	0	0	0	1
1868	2009	50	1	1	0.3	0	0	0	0	1
1869	2009	52	1	1	0.3	0	0	0	0	1
1870	2016	52	1	1	0.3	0	0	0	0	1
1871	2014	53	1	1	0.3	0	0	0	0	2
1872	2012	53	1	1	0.3	0	0	0	0	1
1873	2014	53	1	1	0.3	0	0	0	0	1
1874	2017	56	1	1	0.3	0	0	0	0	1
1875	2011	59	1	1	0.3	0	0	0	0	1
1876	2014	61	1	1	0.3	0	0	0	0	1
1877	2013	62	1	1	0.3	0	0	0	0	1
1878	2015	77	1	1	0.3	0	0	0	0	1
1879	2008	78	1	1	0.3	0	0	0	0	1
1880	2016	85	1	1	0.3	0	0	0	0	1
1881	2012	30	0	1	0.3	0	0	0	0	1
1882	2012	40	0	1	0.3	0	0	0	0	1
1883	2014	44	0	1	0.3	0	0	0	0	1
1884	2016	45	0	1	0.3	0	0	0	0	1
1885	2014	50	0	1	0.3	0	0	0	0	1
1886	2011	51	0	1	0.3	0	0	0	0	1
1887	2015	55	0	1	0.3	0	0	0	0	1
1888	2014	56	0	1	0.3	0	0	0	0	1
1889	2008	57	0	1	0.3	0	0	0	0	1
1890	2012	58	0	1	0.3	0	0	0	0	1
1891	2014	59	0	1	0.3	0	0	0	0	3
1892	2011	60	0	1	0.3	0	0	0	0	1
1893	2018	61	0	1	0.3	0	0	0	0	1
1894	2014	62	0	1	0.3	0	0	0	0	1
1895	2008	62	0	1	0.3	0	0	0	0	1
1896	2011	62	0	1	0.3	0	0	0	0	1
1897	2016	65	0	1	0.3	0	0	0	0	1
1898	2013	66	0	1	0.3	0	0	0	0	1
1899	2017	71	0	1	0.3	0	0	0	0	1
1900	2016	73	0	1	0.3	0	0	0	0	3
1901	2008	74	0	1	0.3	0	0	0	0	1
1902	2016	31	1	1	0.3	0	1	0	0	1
1903	2013	34	1	1	0.3	0	1	0	0	1
1904	2013	42	1	1	0.3	0	1	0	0	1
1905	2014	42	1	1	0.3	0	1	0	0	1
1906	2008	44	1	1	0.3	0	1	0	0	1
1907	2016	45	1	1	0.3	0	1	0	0	1
1908	2008	49	1	1	0.3	0	1	0	0	1
1909	2008	50	1	1	0.3	0	1	0	0	1
1910	2008	50	1	1	0.3	0	1	0	0	1
1911	2008	53	1	1	0.3	0	1	0	0	3
1912	2009	55	1	1	0.3	0	1	0	0	1
1913	2012	61	1	1	0.3	0	1	0	0	1
1914	2015	33	0	1	0.3	0	1	0	0	1
1915	2010	39	0	1	0.3	0	1	0	0	1
1916	2013	48	0	1	0.3	0	1	0	0	1
1917	2013	53	0	1	0.3	0	1	0	0	1
1918	2012	77	0	1	0.3	0	1	0	0	3
1919	2017	89	0	1	0.3	0	1	0	0	1
1920	2009	55	0	1	0.3				0	1
1921	2009	57	0	1	0.3				0	1
1922	2015	37	1	1	0.31	0	0	0	0	1
1923	2015	58	1	1	0.31	0	0	0	0	1
1924	2013	23	0	1	0.31	0	0	0	0	1
1925	2013	54	0	1	0.31	0	0	0	0	1
1926	2014	63	0	1	0.31	0	0	0	0	1
1927	2016	30	1	1	0.31	0	1	0	0	1
1928	2012	54	1	1	0.31	0	1	0	0	1
1929	2015	31	0	1	0.31	0	1	0	0	1
1930	2013	45	0	1	0.31	0	1	0	0	1
1931	2011	47	1	1	0.32	0	0	0	0	3
1932	2011	47	1	1	0.32	0	0	0	0	1
1933	2011	49	1	1	0.32	0	0	0	0	1
1934	2015	55	1	1	0.32	0	0	0	0	1
1935	2013	28	0	1	0.32	0	0	0	0	3
1936	2013	46	0	1	0.32	0	0	0	0	1
1937	2015	56	0	1	0.32	0	0	0	0	2
1938	2008	58	0	1	0.32	0	0	0	0	1
1939	2013	50	1	1	0.32	1	0	0	0	1
1940	2013	24	1	1	0.32	0	1	0	0	1
1941	2014	31	1	1	0.32	0	1	0	0	1
1942	2017	50	1	1	0.32	0	1	0	0	1
1943	2009	85	1	1	0.32	0	1	0	0	1
1944	2015	54	0	1	0.32	0	1	0	0	1
1945	2013	24	1	1	0.33	0	0	0	0	1
1946	2011	30	1	1	0.33	0	0	0	0	1
1947	2013	44	1	1	0.33	0	0	0	0	1
1948	2012	57	1	1	0.33	0	0	0	0	1
1949	2009	62	1	1	0.33	0	0	0	0	1
1950	2013	49	0	1	0.33	0	0	0	0	1
1951	2016	49	0	1	0.33	0	0	0	0	1
1952	2015	33	0	1	0.33	0	1	0	0	1
1953	2014	52	1	1	0.34	0	0	0	0	1
1954	2014	59	0	1	0.34	0	0	0	0	1
1955	2016	76	0	1	0.34	0	0	0	0	1
1956	2013	46	1	1	0.34	0	1	0	0	1
1957	2011	35	0	1	0.34	0	1	0	0	1
1958	2015	55	0	1	0.34	0	1	0	0	1
1959	2016	30	1	1	0.35	0	0	0	0	1
1960	2016	31	1	1	0.35	0	0	0	0	1
1961	2017	34	1	1	0.35	0	0	0	0	1
1962	2014	37	1	1	0.35	0	0	0	0	1
1963	2015	39	1	1	0.35	0	0	0	0	1
1964	2009	41	1	1	0.35	0	0	0	0	1
1965	2016	41	1	1	0.35	0	0	0	0	1
1966	2008	45	1	1	0.35	0	0	0	0	1
1967	2008	47	1	1	0.35	0	0	0	0	1
1968	2012	47	1	1	0.35	0	0	0	0	1
1969	2010	51	1	1	0.35	0	0	0	0	1
1970	2011	52	1	1	0.35	0	0	0	0	1
1971	2015	53	1	1	0.35	0	0	0	0	1
1972	2009	54	1	1	0.35	0	0	0	0	3
1973	2011	56	1	1	0.35	0	0	0	0	3
1974	2011	56	1	1	0.35	0	0	0	0	1
1975	2012	60	1	1	0.35	0	0	0	0	1
1976	2010	61	1	1	0.35	0	0	0	0	1
1977	2016	68	1	1	0.35	0	0	0	0	1
1978	2012	15	0	1	0.35	0	0	0	0	3
1979	2012	17	0	1	0.35	0	0	0	0	1
1980	2014	31	0	1	0.35	0	0	0	0	1
1981	2014	33	0	1	0.35	0	0	0	0	1
1982	2012	34	0	1	0.35	0	0	0	0	1
1983	2012	36	0	1	0.35	0	0	0	0	1
1984	2010	45	0	1	0.35	0	0	0	0	1
1985	2013	57	0	1	0.35	0	0	0	0	1
1986	2013	62	0	1	0.35	0	0	0	0	1
1987	2012	64	0	1	0.35	0	0	0	0	1
1988	2015	64	0	1	0.35	0	0	0	0	1
1989	2011	65	0	1	0.35	0	0	0	0	1
1990	2010	71	0	1	0.35	0	0	0	0	1
1991	2015	74	0	1	0.35	0	0	0	0	1
1992	2016	75	0	1	0.35	0	0	0	0	1
1993	2008	77	0	1	0.35	0	0	0	0	1
1994	2013	32	1	1	0.35	0	1	0	0	1
1995	2015	33	1	1	0.35	0	1	0	0	1
1996	2016	37	1	1	0.35	0	1	0	0	1
1997	2010	48	1	1	0.35	0	1	0	0	3
1998	2010	48	1	1	0.35	0	1	0	0	3
1999	2015	48	1	1	0.35	0	1	0	0	1
[truncated: 1,027 more rows]

## Sheet: Legend
ID	IDENTIFICATION
Year of diagnosis
Age	Years
Gender	0	Male
	1	Female
Morphology	1	Superficial spreading
	2	Lentiginous
	3	Nodular
	4	Desmoplastic
	5	Spitzoid
	6	Others
Breslow thickness	0
Ulceration	1	No
	0	Yes
Nevus	1	No
	0	Yes
Perineural invasion	1	No
	0	Yes
Mitosis	1	No
	1	Yes
Topography	2	Trunk and limbs
	3	Scalp
		Head and neck, except scalp
